# Supplementary material for: T-cell dysfunction in the glioblastoma microenvironment is mediated by myeloid cells releasing interleukin-10
Source: Nat Commun. 2022 Feb 17;13:925. doi: 10.1038/s41467-022-28523-1 (PMC8854421; doi:10.1038/s41467-022-28523-1)
Supplement: Supplementary file 4 — Supplementary Data 1 [file 41467_2022_28523_MOESM4_ESM.xlsx]

## Sheet: Tabelle1
ID	Region	Age	Histology	IDH	Sex	scRNAseq	Spatial Transcriptomics
#154UKF	parietal		GBM	IDH-wt	m	1	0
#185UKF	frontal		GBM	IDH-mut	m	1	0
#192UKF	parietal		GBM	IDH-wt	w	1	0
#194UKF	temporal		GBM	IDH-wt	m	1	0
#234UKF	parietal		GBM	IDH-wt	w	1	0
#294UKF	temporal		GBM	IDH-wt	m	1	0
#317UKF	temporal		GBM	IDH-wt	w	1	0
#322UKF	frontal		GBM	IDH-wt	w	1	0
#212UKF	parietal		GBM	IDH-wt	w	0	1
#217UKF	temporal		GBM	IDH-wt	m	0	1
#218UKF	temporal		GBM	IDH-wt	m	0	1
	Age	40-49
		50-59
		60-69
		>70
