# Supplementary material for: T-cell dysfunction in the glioblastoma microenvironment is mediated by myeloid cells releasing interleukin-10
Source: Nat Commun. 2022 Feb 17;13:925. doi: 10.1038/s41467-022-28523-1 (PMC8854421; doi:10.1038/s41467-022-28523-1)
Supplement: Supplementary file 6 — Source Data [file 41467_2022_28523_MOESM6_ESM.xlsx]

## Sheet: Figure 6c
Cell_ID_Myeloid	Cell_ID_Tumor	Distance	Cell_type		Cell_ID_Myeloid	Cell_ID_T_Cell	Distance	Cell_type
M_1	T_1	502.034	H+		M_1	T_1	693.936	H+
M_2	T_1	1000.67	H-		M_2	T_1	192.15	H-
M_3	T_1	603.661	H-		M_3	T_1	589.432	H-
M_4	T_1	554.158	H+		M_4	T_1	1737.12	H+
M_5	T_1	707.799	H+		M_5	T_1	487.37	H+
M_6	T_1	380.434	H+		M_6	T_1	812.278	H+
M_7	T_1	1069.74	H-		M_7	T_1	190.325	H-
M_8	T_1	373.12	H+		M_8	T_1	1565.58	H+
M_9	T_1	454.095	H+		M_9	T_1	769.645	H+
M_10	T_1	750.687	H-		M_10	T_1	485.165	H-
M_11	T_1	180.179	H+		M_11	T_1	1340.44	H+
M_12	T_1	301.731	H+		M_12	T_1	1478.03	H+
M_13	T_1	683.532	H+		M_13	T_1	606.29	H+
M_14	T_1	268.167	H+		M_14	T_1	1011.12	H+
M_15	T_1	709.727	H+		M_15	T_1	1892.4	H+
M_16	T_1	280.583	H+		M_16	T_1	1172.43	H+
M_17	T_1	1354.2	H+		M_17	T_1	2544.1	H+
M_18	T_1	530.599	H+		M_18	T_1	1684.03	H+
M_19	T_1	996.695	H+		M_19	T_1	523.921	H+
M_20	T_1	1217.34	H+		M_20	T_1	2397.75	H+
M_21	T_1	868.857	H+		M_21	T_1	638.827	H+
M_22	T_1	1101.23	H-		M_22	T_1	555.567	H-
M_23	T_1	512.469	H+		M_23	T_1	1580.1	H+
M_24	T_1	985.063	H+		M_24	T_1	2139.97	H+
M_25	T_1	527.294	H+		M_25	T_1	1524.57	H+
M_26	T_1	749.691	H+		M_26	T_1	1854.4	H+
M_27	T_1	776.397	H+		M_27	T_1	897.934	H+
M_28	T_1	646.312	H+		M_28	T_1	1065.37	H+
M_29	T_1	1186.78	H-		M_29	T_1	710.058	H-
M_30	T_1	1075.27	H-		M_30	T_1	758.828	H-
M_31	T_1	750.418	H+		M_31	T_1	1785.91	H+
M_32	T_1	642.01	H+		M_32	T_1	1256.45	H+
M_33	T_1	719.774	H+		M_33	T_1	1720.95	H+
M_34	T_1	915.743	H+		M_34	T_1	958.265	H+
M_35	T_1	1422.22	H+		M_35	T_1	794.635	H+
M_36	T_1	864.151	H+		M_36	T_1	1892.02	H+
M_37	T_1	691.993	H+		M_37	T_1	1428.17	H+
M_38	T_1	758.684	H+		M_38	T_1	1677.12	H+
M_39	T_1	774.437	H-		M_39	T_1	1220.73	H-
M_40	T_1	1123.81	H-		M_40	T_1	895.013	H-
M_41	T_1	916.033	H-		M_41	T_1	1915.36	H-
M_42	T_1	777.988	H+		M_42	T_1	1465.03	H+
M_43	T_1	1202.46	H+		M_43	T_1	1027.96	H+
M_44	T_1	970.025	H+		M_44	T_1	1113.94	H+
M_45	T_1	1473.43	H+		M_45	T_1	948.361	H+
M_46	T_1	927.994	H+		M_46	T_1	1845.08	H+
M_47	T_1	981.043	H+		M_47	T_1	1254.53	H+
M_48	T_1	1121.93	H+		M_48	T_1	1138.48	H+
M_49	T_1	1353.72	H+		M_49	T_1	1090.17	H+
M_50	T_1	1295	H+		M_50	T_1	2340.23	H+
M_51	T_1	1217.67	H+		M_51	T_1	1168.71	H+
M_52	T_1	1414.79	H+		M_52	T_1	1064.3	H+
M_53	T_1	1142.28	H+		M_53	T_1	2114.17	H+
M_54	T_1	1090.63	H+		M_54	T_1	2005.09	H+
M_55	T_1	1450.39	H+		M_55	T_1	2525.98	H+
M_56	T_1	1038.25	H+		M_56	T_1	1888.06	H+
M_57	T_1	1536.45	H+		M_57	T_1	1107.41	H+
M_58	T_1	1625	H-		M_58	T_1	2713.29	H-
M_59	T_1	1078.3	H-		M_59	T_1	1370.78	H-
M_60	T_1	1463.7	H-		M_60	T_1	2508.87	H-
M_61	T_1	1033.48	H+		M_61	T_1	1680.2	H+
M_62	T_1	1183.19	H+		M_62	T_1	1356.75	H+
M_63	T_1	1065.59	H+		M_63	T_1	1584.01	H+
M_64	T_1	1098.5	H+		M_64	T_1	1527.62	H+
M_65	T_1	1362.42	H+		M_65	T_1	1278.96	H+
M_66	T_1	1311.24	H+		M_66	T_1	2259.68	H+
M_67	T_1	1286.14	H+		M_67	T_1	1348.66	H+
M_68	T_1	1193.4	H+		M_68	T_1	1593.12	H+
M_69	T_1	1171.47	H+		M_69	T_1	1852.85	H+
M_70	T_1	1196.26	H-		M_70	T_1	1708.79	H-
M_71	T_1	1441.44	H+		M_71	T_1	2396.49	H+
M_72	T_1	1243.04	H+		M_72	T_1	1519.68	H+
M_73	T_1	1502.48	H-		M_73	T_1	1355.15	H-
M_74	T_1	1344.75	H+		M_74	T_1	1483.61	H+
M_75	T_1	1381.68	H+		M_75	T_1	2257.73	H+
M_76	T_1	1260.63	H+		M_76	T_1	1985.18	H+
M_77	T_1	1778.72	H+		M_77	T_1	1407.55	H+
M_78	T_1	1623.45	H-		M_78	T_1	2614.61	H-
M_79	T_1	1456.6	H+		M_79	T_1	1516.07	H+
M_80	T_1	1317.42	H+		M_80	T_1	1973.87	H+
M_81	T_1	1809.43	H+		M_81	T_1	2815.85	H+
M_82	T_1	1393.76	H+		M_82	T_1	1952.65	H+
M_83	T_1	1632.61	H+		M_83	T_1	2539.83	H+
M_84	T_1	1778.25	H+		M_84	T_1	1525.61	H+
M_85	T_1	1778.02	H+		M_85	T_1	2750.98	H+
M_86	T_1	1512.52	H+		M_86	T_1	2313.07	H+
M_87	T_1	1453.28	H+		M_87	T_1	1832.33	H+
M_88	T_1	1674.36	H+		M_88	T_1	1638.33	H+
M_89	T_1	1824	H-		M_89	T_1	1609.59	H-
M_90	T_1	1575.55	H+		M_90	T_1	1724.61	H+
M_91	T_1	1920.74	H+		M_91	T_1	1607.98	H+
M_92	T_1	1713.31	H+		M_92	T_1	2566.34	H+
M_93	T_1	1994.8	H-		M_93	T_1	2969.94	H-
M_94	T_1	1875.46	H+		M_94	T_1	1710.4	H+
M_95	T_1	1621.17	H+		M_95	T_1	1946.92	H+
M_96	T_1	1641.4	H+		M_96	T_1	2307.98	H+
M_97	T_1	1635.82	H+		M_97	T_1	2073.69	H+
M_98	T_1	2053.52	H+		M_98	T_1	1763.32	H+
M_99	T_1	2061.91	H+		M_99	T_1	3010.02	H+
M_100	T_1	1671.7	H+		M_100	T_1	2237.56	H+
M_101	T_1	1809.69	H+		M_101	T_1	1863.28	H+
M_102	T_1	1737.9	H+		M_102	T_1	2457.97	H+
M_103	T_1	1988.13	H+		M_103	T_1	1805.93	H+
M_104	T_1	1807.18	H+		M_104	T_1	1960.51	H+
M_105	T_1	2031.75	H+		M_105	T_1	1963.92	H+
M_106	T_1	1865.69	H+		M_106	T_1	2132.12	H+
M_107	T_1	1872.76	H+		M_107	T_1	2224.72	H+
M_108	T_1	2295.36	H+		M_108	T_1	3213.15	H+
M_109	T_1	2122.8	H+		M_109	T_1	2082.31	H+
M_110	T_1	2094.3	H+		M_110	T_1	2158.65	H+
M_111	T_1	1992.75	H+		M_111	T_1	2473.65	H+
M_112	T_1	1993.04	H+		M_112	T_1	2375.83	H+
M_113	T_1	2003.35	H+		M_113	T_1	2340.07	H+
M_114	T_1	2044.11	H-		M_114	T_1	2247.09	H-
M_115	T_1	2279.67	H+		M_115	T_1	2136.42	H+
M_116	T_1	2019.88	H+		M_116	T_1	2533.1	H+
M_1	T_2	1405.3	H+		M_1	T_2	1200.11	H+
M_2	T_2	1907.63	H-		M_2	T_2	1703.69	H-
M_3	T_2	1511.5	H-		M_3	T_2	1311.79	H-
M_4	T_2	367.012	H+		M_4	T_2	168.05	H+
M_5	T_2	1616.03	H+		M_5	T_2	1417.08	H+
M_6	T_2	1288.39	H+		M_6	T_2	1090.83	H+
M_7	T_2	1977.82	H-		M_7	T_2	1783.1	H-
M_8	T_2	537.105	H+		M_8	T_2	371.658	H+
M_9	T_2	1356.1	H+		M_9	T_2	1172.42	H+
M_10	T_2	1656.04	H-		M_10	T_2	1468.16	H-
M_11	T_2	784.685	H+		M_11	T_2	627.578	H+
M_12	T_2	651.496	H+		M_12	T_2	511.604	H+
M_13	T_2	1576.99	H+		M_13	T_2	1400.6	H+
M_14	T_2	1133.33	H+		M_14	T_2	965.973	H+
M_15	T_2	311.367	H+		M_15	T_2	347.496	H+
M_16	T_2	1022	H+		M_16	T_2	881.857	H+
M_17	T_2	488.211	H+		M_17	T_2	732.872	H+
M_18	T_2	534.837	H+		M_18	T_2	486.494	H+
M_19	T_2	1874.43	H+		M_19	T_2	1709.14	H+
M_20	T_2	433.204	H+		M_20	T_2	669.306	H+
M_21	T_2	1730.84	H+		M_21	T_2	1573.25	H+
M_22	T_2	1971.29	H-		M_22	T_2	1810.76	H-
M_23	T_2	730.705	H+		M_23	T_2	679.296	H+
M_24	T_2	441.103	H+		M_24	T_2	603.451	H+
M_25	T_2	839.043	H+		M_25	T_2	784.452	H+
M_26	T_2	595.222	H+		M_26	T_2	640.325	H+
M_27	T_2	1564.47	H+		M_27	T_2	1434.28	H+
M_28	T_2	1367.87	H+		M_28	T_2	1253.33	H+
M_29	T_2	2026.97	H-		M_29	T_2	1881.59	H-
M_30	T_2	1899.98	H-		M_30	T_2	1760.39	H-
M_31	T_2	751.502	H+		M_31	T_2	776.909	H+
M_32	T_2	1238.6	H+		M_32	T_2	1152.63	H+
M_33	T_2	813.721	H+		M_33	T_2	820.727	H+
M_34	T_2	1673.22	H+		M_34	T_2	1555.49	H+
M_35	T_2	2260.89	H+		M_35	T_2	2117.48	H+
M_36	T_2	776.995	H+		M_36	T_2	835.131	H+
M_37	T_2	1144.9	H+		M_37	T_2	1090.68	H+
M_38	T_2	944.671	H+		M_38	T_2	943.432	H+
M_39	T_2	1396	H-		M_39	T_2	1311.19	H-
M_40	T_2	1909.84	H-		M_40	T_2	1785.52	H-
M_41	T_2	842.751	H-		M_41	T_2	905.563	H-
M_42	T_2	1210.91	H+		M_42	T_2	1167.07	H+
M_43	T_2	1948.55	H+		M_43	T_2	1839.01	H+
M_44	T_2	1659.93	H+		M_44	T_2	1563.55	H+
M_45	T_2	2278.98	H+		M_45	T_2	2150.18	H+
M_46	T_2	982.703	H+		M_46	T_2	1023.47	H+
M_47	T_2	1597.57	H+		M_47	T_2	1521.39	H+
M_48	T_2	1813.97	H+		M_48	T_2	1720.16	H+
M_49	T_2	2096.29	H+		M_49	T_2	1989.77	H+
M_50	T_2	912.389	H+		M_50	T_2	1070.85	H+
M_51	T_2	1908.74	H+		M_51	T_2	1816.91	H+
M_52	T_2	2175.74	H+		M_52	T_2	2063.42	H+
M_53	T_2	974.776	H+		M_53	T_2	1078.11	H+
M_54	T_2	1046.23	H+		M_54	T_2	1120.62	H+
M_55	T_2	946.391	H+		M_55	T_2	1137.57	H+
M_56	T_2	1116.92	H+		M_56	T_2	1162.59	H+
M_57	T_2	2303.12	H+		M_57	T_2	2189.78	H+
M_58	T_2	1049.25	H-		M_58	T_2	1259.88	H-
M_59	T_2	1640.69	H-		M_59	T_2	1581.37	H-
M_60	T_2	1021.96	H-		M_60	T_2	1200.99	H-
M_61	T_2	1344.24	H+		M_61	T_2	1341.57	H+
M_62	T_2	1774.78	H+		M_62	T_2	1710.63	H+
M_63	T_2	1473.26	H+		M_63	T_2	1450.67	H+
M_64	T_2	1559.85	H+		M_64	T_2	1526.05	H+
M_65	T_2	2029.43	H+		M_65	T_2	1947.19	H+
M_66	T_2	1104.29	H+		M_66	T_2	1226.86	H+
M_67	T_2	1903.66	H+		M_67	T_2	1834.58	H+
M_68	T_2	1635.83	H+		M_68	T_2	1609.89	H+
M_69	T_2	1377.74	H+		M_69	T_2	1404.85	H+
M_70	T_2	1549.1	H-		M_70	T_2	1544.44	H-
M_71	T_2	1173.95	H+		M_71	T_2	1315.7	H+
M_72	T_2	1751.09	H+		M_72	T_2	1710.34	H+
M_73	T_2	2165.73	H-		M_73	T_2	2086.62	H-
M_74	T_2	1902.99	H+		M_74	T_2	1851.48	H+
M_75	T_2	1258.37	H+		M_75	T_2	1366.78	H+
M_76	T_2	1379.75	H+		M_76	T_2	1430.14	H+
M_77	T_2	2488.66	H+		M_77	T_2	2397.33	H+
M_78	T_2	1239.4	H-		M_78	T_2	1412.26	H-
M_79	T_2	2027.95	H+		M_79	T_2	1975.01	H+
M_80	T_2	1486.06	H+		M_80	T_2	1528.03	H+
M_81	T_2	1356.77	H+		M_81	T_2	1548.25	H+
M_82	T_2	1628.49	H+		M_82	T_2	1658.31	H+
M_83	T_2	1381.36	H+		M_83	T_2	1526.83	H+
M_84	T_2	2438.07	H+		M_84	T_2	2363.19	H+
M_85	T_2	1388.21	H+		M_85	T_2	1566.49	H+
M_86	T_2	1444.62	H+		M_86	T_2	1546.47	H+
M_87	T_2	1818.51	H+		M_87	T_2	1819.1	H+
M_88	T_2	2247.02	H+		M_88	T_2	2197.17	H+
M_89	T_2	2459.06	H-		M_89	T_2	2392.41	H-
M_90	T_2	2064.27	H+		M_90	T_2	2036.04	H+
M_91	T_2	2586.71	H+		M_91	T_2	2511.17	H+
M_92	T_2	1517.52	H+		M_92	T_2	1653.61	H+
M_93	T_2	1560.53	H-		M_93	T_2	1752.02	H-
M_94	T_2	2478.43	H+		M_94	T_2	2422.14	H+
M_95	T_2	1978.17	H+		M_95	T_2	1984.85	H+
M_96	T_2	1689.48	H+		M_96	T_2	1769.79	H+
M_97	T_2	1900.77	H+		M_97	T_2	1930.38	H+
M_98	T_2	2692.06	H+		M_98	T_2	2626.45	H+
M_99	T_2	1658.25	H+		M_99	T_2	1844.94	H+
M_100	T_2	1812.84	H+		M_100	T_2	1872.66	H+
M_101	T_2	2304.69	H+		M_101	T_2	2278.61	H+
M_102	T_2	1700.69	H+		M_102	T_2	1802.82	H+
M_103	T_2	2582.72	H+		M_103	T_2	2530.12	H+
M_104	T_2	2240.44	H+		M_104	T_2	2231	H+
M_105	T_2	2558.72	H+		M_105	T_2	2526.48	H+
M_106	T_2	2208.81	H+		M_106	T_2	2223.75	H+
M_107	T_2	2149.72	H+		M_107	T_2	2181.4	H+
M_108	T_2	1901.47	H+		M_108	T_2	2089.62	H+
M_109	T_2	2620.47	H+		M_109	T_2	2597.58	H+
M_110	T_2	2532.51	H+		M_110	T_2	2525.78	H+
M_111	T_2	2136.66	H+		M_111	T_2	2202.82	H+
M_112	T_2	2220.51	H+		M_112	T_2	2266.52	H+
M_113	T_2	2265.66	H+		M_113	T_2	2303.25	H+
M_114	T_2	2398.22	H-		M_114	T_2	2413.15	H-
M_115	T_2	2814.94	H+		M_115	T_2	2782.76	H+
M_116	T_2	2129.13	H+		M_116	T_2	2203.98	H+
M_1	T_3	647.53	H+		M_1	T_3	476.448	H+
M_2	T_3	1140.41	H-		M_2	T_3	43.2493	H-
M_3	T_3	743.229	H-		M_3	T_3	375.312	H-
M_4	T_3	442.341	H+		M_4	T_3	1519.47	H+
M_5	T_3	845.631	H+		M_5	T_3	276.987	H+
M_6	T_3	521.428	H+		M_6	T_3	596.861	H+
M_7	T_3	1201.86	H-		M_7	T_3	183.555	H-
M_8	T_3	243.967	H+		M_8	T_3	1349.28	H+
M_9	T_3	577.278	H+		M_9	T_3	564.235	H+
M_10	T_3	877.74	H-		M_10	T_3	303.87	H-
M_11	T_3	47.2141	H+		M_11	T_3	1127.59	H+
M_12	T_3	150.308	H+		M_12	T_3	1264.7	H+
M_13	T_3	797.969	H+		M_13	T_3	432.979	H+
M_14	T_3	356.839	H+		M_14	T_3	805.242	H+
M_15	T_3	562.121	H+		M_15	T_3	1679.14	H+
M_16	T_3	286.87	H+		M_16	T_3	970.939	H+
M_17	T_3	1211.55	H+		M_17	T_3	2329.4	H+
M_18	T_3	378.944	H+		M_18	T_3	1474.35	H+
M_19	T_3	1100.75	H+		M_19	T_3	465.062	H+
M_20	T_3	1069.67	H+		M_20	T_3	2185.49	H+
M_21	T_3	963.059	H+		M_21	T_3	532.3	H+
M_22	T_3	1201.16	H-		M_22	T_3	536.665	H-
M_23	T_3	379.22	H+		M_23	T_3	1378.41	H+
M_24	T_3	833.413	H+		M_24	T_3	1931.84	H+
M_25	T_3	414.476	H+		M_25	T_3	1328.71	H+
M_26	T_3	601.63	H+		M_26	T_3	1651.7	H+
M_27	T_3	833.685	H+		M_27	T_3	767.026	H+
M_28	T_3	671.897	H+		M_28	T_3	907.364	H+
M_29	T_3	1272.05	H-		M_29	T_3	701.363	H-
M_30	T_3	1152.72	H-		M_30	T_3	710.316	H-
M_31	T_3	614.313	H+		M_31	T_3	1590.68	H+
M_32	T_3	621.67	H+		M_32	T_3	1090.12	H+
M_33	T_3	592.179	H+		M_33	T_3	1528.67	H+
M_34	T_3	963.4	H+		M_34	T_3	854.259	H+
M_35	T_3	1508.08	H+		M_35	T_3	844.726	H+
M_36	T_3	726.442	H+		M_36	T_3	1699.07	H+
M_37	T_3	632.697	H+		M_37	T_3	1257.25	H+
M_38	T_3	648.033	H+		M_38	T_3	1493.44	H+
M_39	T_3	769.851	H-		M_39	T_3	1074.94	H-
M_40	T_3	1185.72	H-		M_40	T_3	845.418	H-
M_41	T_3	782.124	H-		M_41	T_3	1726.24	H-
M_42	T_3	719.895	H+		M_42	T_3	1302.03	H+
M_43	T_3	1250.58	H+		M_43	T_3	981.794	H+
M_44	T_3	994.632	H+		M_44	T_3	1009.33	H+
M_45	T_3	1545.92	H+		M_45	T_3	983.598	H+
M_46	T_3	809.15	H+		M_46	T_3	1665.12	H+
M_47	T_3	982.678	H+		M_47	T_3	1139.67	H+
M_48	T_3	1150.54	H+		M_48	T_3	1061.75	H+
M_49	T_3	1402.45	H+		M_49	T_3	1071.17	H+
M_50	T_3	1149.45	H+		M_50	T_3	2149.02	H+
M_51	T_3	1247.66	H+		M_51	T_3	1108.49	H+
M_52	T_3	1470.45	H+		M_52	T_3	1064.14	H+
M_53	T_3	1008.18	H+		M_53	T_3	1931.09	H+
M_54	T_3	967.012	H+		M_54	T_3	1828.21	H+
M_55	T_3	1301.27	H+		M_55	T_3	2331.35	H+
M_56	T_3	927.925	H+		M_56	T_3	1717.63	H+
M_57	T_3	1595.13	H+		M_57	T_3	1130.19	H+
M_58	T_3	1474.61	H-		M_58	T_3	2517.46	H-
M_59	T_3	1067.38	H-		M_59	T_3	1261.31	H-
M_60	T_3	1317.22	H-		M_60	T_3	2318.71	H-
M_61	T_3	962.031	H+		M_61	T_3	1531.59	H+
M_62	T_3	1183.02	H+		M_62	T_3	1267.4	H+
M_63	T_3	1015.92	H+		M_63	T_3	1450.2	H+
M_64	T_3	1062.43	H+		M_64	T_3	1404.89	H+
M_65	T_3	1387.24	H+		M_65	T_3	1234.76	H+
M_66	T_3	1177.95	H+		M_66	T_3	2081.46	H+
M_67	T_3	1295.36	H+		M_67	T_3	1279.75	H+
M_68	T_3	1155.86	H+		M_68	T_3	1478.28	H+
M_69	T_3	1086.18	H+		M_69	T_3	1704.75	H+
M_70	T_3	1139.33	H-		M_70	T_3	1581.03	H-
M_71	T_3	1305.62	H+		M_71	T_3	2218.69	H+
M_72	T_3	1222.47	H+		M_72	T_3	1421.77	H+
M_73	T_3	1528.08	H-		M_73	T_3	1329.46	H-
M_74	T_3	1339.09	H+		M_74	T_3	1408.43	H+
M_75	T_3	1257.85	H+		M_75	T_3	2089.76	H+
M_76	T_3	1164.29	H+		M_76	T_3	1834.16	H+
M_77	T_3	1820.9	H+		M_77	T_3	1433.98	H+
M_78	T_3	1481.72	H-		M_78	T_3	2433.19	H-
M_79	T_3	1456.34	H+		M_79	T_3	1457.6	H+
M_80	T_3	1230.47	H+		M_80	T_3	1832.55	H+
M_81	T_3	1665.14	H+		M_81	T_3	2633.29	H+
M_82	T_3	1319.97	H+		M_82	T_3	1825.56	H+
M_83	T_3	1500.97	H+		M_83	T_3	2370.39	H+
M_84	T_3	1805.8	H+		M_84	T_3	1531.2	H+
M_85	T_3	1637.34	H+		M_85	T_3	2573.22	H+
M_86	T_3	1397.53	H+		M_86	T_3	2156.85	H+
M_87	T_3	1405.6	H+		M_87	T_3	1730.39	H+
M_88	T_3	1677.57	H+		M_88	T_3	1604.16	H+
M_89	T_3	1845.15	H-		M_89	T_3	1610.57	H-
M_90	T_3	1557.02	H+		M_90	T_3	1658.81	H+
M_91	T_3	1951.22	H+		M_91	T_3	1629.84	H+
M_92	T_3	1587.9	H+		M_92	T_3	2405.32	H+
M_93	T_3	1852.8	H-		M_93	T_3	2793.11	H-
M_94	T_3	1888.63	H+		M_94	T_3	1705	H+
M_95	T_3	1575.1	H+		M_95	T_3	1857.63	H+
M_96	T_3	1543.71	H+		M_96	T_3	2171.95	H+
M_97	T_3	1572.56	H+		M_97	T_3	1969.13	H+
M_98	T_3	2077.53	H+		M_98	T_3	1785.7	H+
M_99	T_3	1922.38	H+		M_99	T_3	2837.69	H+
M_100	T_3	1588.29	H+		M_100	T_3	2116.01	H+
M_101	T_3	1795.93	H+		M_101	T_3	1820.25	H+
M_102	T_3	1630.55	H+		M_102	T_3	2315.99	H+
M_103	T_3	2000.19	H+		M_103	T_3	1807.3	H+
M_104	T_3	1779.73	H+		M_104	T_3	1902.06	H+
M_105	T_3	2027.79	H+		M_105	T_3	1947.28	H+
M_106	T_3	1820.67	H+		M_106	T_3	2058.18	H+
M_107	T_3	1815.44	H+		M_107	T_3	2138.17	H+
M_108	T_3	2157.9	H+		M_108	T_3	3046.81	H+
M_109	T_3	2112.97	H+		M_109	T_3	2063.56	H+
M_110	T_3	2071.23	H+		M_110	T_3	2121.95	H+
M_111	T_3	1914.58	H+		M_111	T_3	2370.27	H+
M_112	T_3	1928.59	H+		M_112	T_3	2287.17	H+
M_113	T_3	1945.11	H+		M_113	T_3	2258.6	H+
M_114	T_3	2003.43	H-		M_114	T_3	2187.12	H-
M_115	T_3	2279.73	H+		M_115	T_3	2139	H+
M_116	T_3	1936.71	H+		M_116	T_3	2425.34	H+
M_1	T_4	524.58	H+		M_1	T_4	1593.04	H+
M_2	T_4	1011.73	H-		M_2	T_4	2096.65	H-
M_3	T_4	615.243	H-		M_3	T_4	1704.27	H-
M_4	T_4	570.908	H+		M_4	T_4	553.431	H+
M_5	T_4	716.528	H+		M_5	T_4	1809.51	H+
M_6	T_4	395.578	H+		M_6	T_4	1482.79	H+
M_7	T_4	1070.61	H-		M_7	T_4	2175.04	H-
M_8	T_4	375.525	H+		M_8	T_4	746.238	H+
M_9	T_4	445.376	H+		M_9	T_4	1560.75	H+
M_10	T_4	745.924	H-		M_10	T_4	1858.25	H-
M_11	T_4	137.351	H+		M_11	T_4	1000.87	H+
M_12	T_4	274.215	H+		M_12	T_4	872.779	H+
M_13	T_4	666.194	H+		M_13	T_4	1786.57	H+
M_14	T_4	227.809	H+		M_14	T_4	1346.77	H+
M_15	T_4	688.666	H+		M_15	T_4	549.364	H+
M_16	T_4	200.945	H+		M_16	T_4	1246.31	H+
M_17	T_4	1340.8	H+		M_17	T_4	452.231	H+
M_18	T_4	490.74	H+		M_18	T_4	772.441	H+
M_19	T_4	970.947	H+		M_19	T_4	2090.52	H+
M_20	T_4	1195.08	H+		M_20	T_4	497.289	H+
M_21	T_4	835.668	H+		M_21	T_4	1950.39	H+
M_22	T_4	1072.46	H-		M_22	T_4	2189.82	H-
M_23	T_4	446.727	H+		M_23	T_4	968.956	H+
M_24	T_4	949.476	H+		M_24	T_4	623.817	H+
M_25	T_4	451.353	H+		M_25	T_4	1077.37	H+
M_26	T_4	696.807	H+		M_26	T_4	825.491	H+
M_27	T_4	721.189	H+		M_27	T_4	1793.62	H+
M_28	T_4	577.118	H+		M_28	T_4	1600.49	H+
M_29	T_4	1148.12	H-		M_29	T_4	2251.89	H-
M_30	T_4	1031.69	H-		M_30	T_4	2126.77	H-
M_31	T_4	684.341	H+		M_31	T_4	983.486	H+
M_32	T_4	560.851	H+		M_32	T_4	1475.51	H+
M_33	T_4	648.559	H+		M_33	T_4	1048.38	H+
M_34	T_4	856.496	H+		M_34	T_4	1905.73	H+
M_35	T_4	1384.18	H+		M_35	T_4	2486.77	H+
M_36	T_4	798.688	H+		M_36	T_4	999.899	H+
M_37	T_4	607.397	H+		M_37	T_4	1383.4	H+
M_38	T_4	680.411	H+		M_38	T_4	1179.7	H+
M_39	T_4	696.981	H-		M_39	T_4	1633.26	H-
M_40	T_4	1071.83	H-		M_40	T_4	2141.1	H-
M_41	T_4	847.571	H-		M_41	T_4	1062.83	H-
M_42	T_4	693.44	H+		M_42	T_4	1449.2	H+
M_43	T_4	1144.06	H+		M_43	T_4	2183.06	H+
M_44	T_4	901.771	H+		M_44	T_4	1896.19	H+
M_45	T_4	1427.52	H+		M_45	T_4	2509.45	H+
M_46	T_4	851.879	H+		M_46	T_4	1208.04	H+
M_47	T_4	905.742	H+		M_47	T_4	1835.65	H+
M_48	T_4	1055.46	H+		M_48	T_4	2050.7	H+
M_49	T_4	1295.82	H+		M_49	T_4	2331.46	H+
M_50	T_4	1236.22	H+		M_50	T_4	1072.02	H+
M_51	T_4	1151.89	H+		M_51	T_4	2145.77	H+
M_52	T_4	1360.16	H+		M_52	T_4	2409.93	H+
M_53	T_4	1073.24	H+		M_53	T_4	1173.53	H+
M_54	T_4	1016.03	H+		M_54	T_4	1258.32	H+
M_55	T_4	1397.41	H+		M_55	T_4	1067.5	H+
M_56	T_4	959.048	H+		M_56	T_4	1339.28	H+
M_57	T_4	1483.41	H+		M_57	T_4	2537.22	H+
M_58	T_4	1575.1	H-		M_58	T_4	1135.82	H-
M_59	T_4	1000.14	H-		M_59	T_4	1879.18	H-
M_60	T_4	1405.96	H-		M_60	T_4	1156.19	H-
M_61	T_4	948.934	H+		M_61	T_4	1577.67	H+
M_62	T_4	1107.81	H+		M_62	T_4	2013.28	H+
M_63	T_4	981.625	H+		M_63	T_4	1709.43	H+
M_64	T_4	1015.95	H+		M_64	T_4	1797.11	H+
M_65	T_4	1294.99	H+		M_65	T_4	2267.35	H+
M_66	T_4	1241.32	H+		M_66	T_4	1288.21	H+
M_67	T_4	1213.53	H+		M_67	T_4	2142.11	H+
M_68	T_4	1110.75	H+		M_68	T_4	1872.13	H+
M_69	T_4	1087.65	H+		M_69	T_4	1603.94	H+
M_70	T_4	1111.92	H-		M_70	T_4	1782.24	H-
M_71	T_4	1373.02	H+		M_71	T_4	1341.74	H+
M_72	T_4	1163.13	H+		M_72	T_4	1988.75	H+
M_73	T_4	1435.5	H-		M_73	T_4	2403.89	H-
M_74	T_4	1268.19	H+		M_74	T_4	2141.21	H+
M_75	T_4	1306.65	H+		M_75	T_4	1449.11	H+
M_76	T_4	1178.11	H+		M_76	T_4	1598.12	H+
M_77	T_4	1718.43	H+		M_77	T_4	2726.04	H+
M_78	T_4	1559.73	H-		M_78	T_4	1375.37	H-
M_79	T_4	1381.54	H+		M_79	T_4	2266.19	H+
M_80	T_4	1233.66	H+		M_80	T_4	1706.8	H+
M_81	T_4	1748.3	H+		M_81	T_4	1466.69	H+
M_82	T_4	1309.21	H+		M_82	T_4	1852.56	H+
M_83	T_4	1561.23	H+		M_83	T_4	1542.3	H+
M_84	T_4	1712.23	H+		M_84	T_4	2676.46	H+
M_85	T_4	1713.12	H+		M_85	T_4	1514.89	H+
M_86	T_4	1434.04	H+		M_86	T_4	1637.09	H+
M_87	T_4	1369.69	H+		M_87	T_4	2049.84	H+
M_88	T_4	1600.45	H+		M_88	T_4	2485.02	H+
M_89	T_4	1755.76	H-		M_89	T_4	2697.56	H-
M_90	T_4	1496.35	H+		M_90	T_4	2300.32	H+
M_91	T_4	1855.91	H+		M_91	T_4	2825.1	H+
M_92	T_4	1638.62	H+		M_92	T_4	1684.6	H+
M_93	T_4	1930.99	H-		M_93	T_4	1666.97	H-
M_94	T_4	1804.65	H+		M_94	T_4	2716.7	H+
M_95	T_4	1537.8	H+		M_95	T_4	2207.66	H+
M_96	T_4	1558.84	H+		M_96	T_4	1892.04	H+
M_97	T_4	1551.31	H+		M_97	T_4	2123.81	H+
M_98	T_4	1986.43	H+		M_98	T_4	2930.55	H+
M_99	T_4	1995.75	H+		M_99	T_4	1770.01	H+
M_100	T_4	1587.53	H+		M_100	T_4	2024.57	H+
M_101	T_4	1731.65	H+		M_101	T_4	2540.19	H+
M_102	T_4	1657.16	H+		M_102	T_4	1890.53	H+
M_103	T_4	1917.05	H+		M_103	T_4	2820.78	H+
M_104	T_4	1726.45	H+		M_104	T_4	2473.11	H+
M_105	T_4	1956.17	H+		M_105	T_4	2794.87	H+
M_106	T_4	1782.51	H+		M_106	T_4	2435.52	H+
M_107	T_4	1788.55	H+		M_107	T_4	2371.25	H+
M_108	T_4	2227.36	H+		M_108	T_4	2008.4	H+
M_109	T_4	2045.82	H+		M_109	T_4	2855.19	H+
M_110	T_4	2014.49	H+		M_110	T_4	2764.2	H+
M_111	T_4	1908.27	H+		M_111	T_4	2343.88	H+
M_112	T_4	1908.53	H+		M_112	T_4	2436.4	H+
M_113	T_4	1919.11	H+		M_113	T_4	2484.71	H+
M_114	T_4	1961.49	H-		M_114	T_4	2624.54	H-
M_115	T_4	2205.26	H+		M_115	T_4	3050.92	H+
M_116	T_4	1935.64	H+		M_116	T_4	2332.01	H+
M_1	T_5	774.766	H+		M_1	T_5	1538.25	H+
M_2	T_5	1258.27	H-		M_2	T_5	2041.78	H-
M_3	T_5	863.221	H-		M_3	T_5	1647.63	H-
M_4	T_5	398.543	H+		M_4	T_5	495.235	H+
M_5	T_5	962.96	H+		M_5	T_5	1752.68	H+
M_6	T_5	645.321	H+		M_6	T_5	1425.28	H+
M_7	T_5	1310.84	H-		M_7	T_5	2116.95	H-
M_8	T_5	198.053	H+		M_8	T_5	681.526	H+
M_9	T_5	684.46	H+		M_9	T_5	1499.26	H+
M_10	T_5	983.781	H-		M_10	T_5	1797.97	H-
M_11	T_5	113.911	H+		M_11	T_5	934.032	H+
M_12	T_5	51.8924	H+		M_12	T_5	803.616	H+
M_13	T_5	893.062	H+		M_13	T_5	1723.21	H+
M_14	T_5	448.749	H+		M_14	T_5	1281.48	H+
M_15	T_5	444.203	H+		M_15	T_5	469.661	H+
M_16	T_5	327.952	H+		M_16	T_5	1176.21	H+
M_17	T_5	1099.11	H+		M_17	T_5	435.701	H+
M_18	T_5	241.213	H+		M_18	T_5	694.845	H+
M_19	T_5	1182.08	H+		M_19	T_5	2024.49	H+
M_20	T_5	947.619	H+		M_20	T_5	449.531	H+
M_21	T_5	1036.82	H+		M_21	T_5	1882.77	H+
M_22	T_5	1277.5	H-		M_22	T_5	2122.73	H-
M_23	T_5	250.333	H+		M_23	T_5	890.607	H+
M_24	T_5	699.419	H+		M_24	T_5	549.652	H+
M_25	T_5	308.342	H+		M_25	T_5	998.886	H+
M_26	T_5	459.967	H+		M_26	T_5	744.936	H+
M_27	T_5	876.389	H+		M_27	T_5	1721.38	H+
M_28	T_5	691.546	H+		M_28	T_5	1526.34	H+
M_29	T_5	1333.6	H-		M_29	T_5	2181.84	H-
M_30	T_5	1208.16	H-		M_30	T_5	2055.78	H-
M_31	T_5	479.021	H+		M_31	T_5	902.889	H+
M_32	T_5	600.951	H+		M_32	T_5	1398.55	H+
M_33	T_5	464.456	H+		M_33	T_5	967.813	H+
M_34	T_5	994.268	H+		M_34	T_5	1831.68	H+
M_35	T_5	1568.24	H+		M_35	T_5	2416.29	H+
M_36	T_5	589.409	H+		M_36	T_5	920.039	H+
M_37	T_5	572.94	H+		M_37	T_5	1304.33	H+
M_38	T_5	535.651	H+		M_38	T_5	1099.14	H+
M_39	T_5	757.662	H-		M_39	T_5	1556	H-
M_40	T_5	1226.13	H-		M_40	T_5	2067.78	H-
M_41	T_5	647.559	H-		M_41	T_5	983.361	H-
M_42	T_5	657.895	H+		M_42	T_5	1369.54	H+
M_43	T_5	1277.24	H+		M_43	T_5	2107.83	H+
M_44	T_5	1003.54	H+		M_44	T_5	1819.75	H+
M_45	T_5	1592.85	H+		M_45	T_5	2436.6	H+
M_46	T_5	686.744	H+		M_46	T_5	1127.98	H+
M_47	T_5	970.445	H+		M_47	T_5	1757.51	H+
M_48	T_5	1160.36	H+		M_48	T_5	1973.89	H+
M_49	T_5	1427.97	H+		M_49	T_5	2255.8	H+
M_50	T_5	1008.09	H+		M_50	T_5	1004.81	H+
M_51	T_5	1257.39	H+		M_51	T_5	2068.72	H+
M_52	T_5	1501.91	H+		M_52	T_5	2334.91	H+
M_53	T_5	872.729	H+		M_53	T_5	1097.84	H+
M_54	T_5	839.462	H+		M_54	T_5	1180.22	H+
M_55	T_5	1159.78	H+		M_55	T_5	1010.09	H+
M_56	T_5	811.873	H+		M_56	T_5	1259.62	H+
M_57	T_5	1628.44	H+		M_57	T_5	2462.26	H+
M_58	T_5	1333.75	H-		M_58	T_5	1088.32	H-
M_59	T_5	1041.72	H-		M_59	T_5	1799.93	H-
M_60	T_5	1175.65	H-		M_60	T_5	1095.62	H-
M_61	T_5	881.307	H+		M_61	T_5	1497.06	H+
M_62	T_5	1165.52	H+		M_62	T_5	1934.22	H+
M_63	T_5	954.797	H+		M_63	T_5	1628.96	H+
M_64	T_5	1013.29	H+		M_64	T_5	1716.86	H+
M_65	T_5	1390.48	H+		M_65	T_5	2189.41	H+
M_66	T_5	1042.66	H+		M_66	T_5	1215.81	H+
M_67	T_5	1285.08	H+		M_67	T_5	2063.28	H+
M_68	T_5	1103.9	H+		M_68	T_5	1791.68	H+
M_69	T_5	990.983	H+		M_69	T_5	1523.84	H+
M_70	T_5	1069.56	H-		M_70	T_5	1701.64	H-
M_71	T_5	1168.58	H+		M_71	T_5	1273.17	H+
M_72	T_5	1185.38	H+		M_72	T_5	1908.63	H+
M_73	T_5	1530.67	H-		M_73	T_5	2325.64	H-
M_74	T_5	1314.44	H+		M_74	T_5	2061.45	H+
M_75	T_5	1129	H+		M_75	T_5	1375.39	H+
M_76	T_5	1058.5	H+		M_76	T_5	1519.12	H+
M_77	T_5	1836.96	H+		M_77	T_5	2648.67	H+
M_78	T_5	1341.55	H-		M_78	T_5	1314.92	H-
M_79	T_5	1435.46	H+		M_79	T_5	2186.44	H+
M_80	T_5	1132.45	H+		M_80	T_5	1627.46	H+
M_81	T_5	1524.03	H+		M_81	T_5	1413.58	H+
M_82	T_5	1232.96	H+		M_82	T_5	1772.77	H+
M_83	T_5	1366.27	H+		M_83	T_5	1475.71	H+
M_84	T_5	1808.14	H+		M_84	T_5	2597.8	H+
M_85	T_5	1497.57	H+		M_85	T_5	1457.23	H+
M_86	T_5	1275	H+		M_86	T_5	1563.15	H+
M_87	T_5	1341.47	H+		M_87	T_5	1969.31	H+
M_88	T_5	1658.04	H+		M_88	T_5	2405.08	H+
M_89	T_5	1841.24	H-		M_89	T_5	2618.37	H-
M_90	T_5	1518.32	H+		M_90	T_5	2219.82	H+
M_91	T_5	1955.46	H+		M_91	T_5	2746.44	H+
M_92	T_5	1457.21	H+		M_92	T_5	1616.66	H+
M_93	T_5	1712.43	H-		M_93	T_5	1615.24	H-
M_94	T_5	1876.99	H+		M_94	T_5	2636.97	H+
M_95	T_5	1511.1	H+		M_95	T_5	2127.28	H+
M_96	T_5	1434.64	H+		M_96	T_5	1816.08	H+
M_97	T_5	1493.14	H+		M_97	T_5	2044.19	H+
M_98	T_5	2075.03	H+		M_98	T_5	2851.23	H+
M_99	T_5	1783.03	H+		M_99	T_5	1716.94	H+
M_100	T_5	1491.13	H+		M_100	T_5	1946.84	H+
M_101	T_5	1759.91	H+		M_101	T_5	2459.64	H+
M_102	T_5	1513.32	H+		M_102	T_5	1817.33	H+
M_103	T_5	1986.91	H+		M_103	T_5	2740.86	H+
M_104	T_5	1731.29	H+		M_104	T_5	2392.52	H+
M_105	T_5	1999.5	H+		M_105	T_5	2714.38	H+
M_106	T_5	1756.11	H+		M_106	T_5	2355.44	H+
M_107	T_5	1739.95	H+		M_107	T_5	2291.88	H+
M_108	T_5	2019.46	H+		M_108	T_5	1957.04	H+
M_109	T_5	2078.88	H+		M_109	T_5	2774.59	H+
M_110	T_5	2025.25	H+		M_110	T_5	2683.66	H+
M_111	T_5	1820.55	H+		M_111	T_5	2267.11	H+
M_112	T_5	1846.34	H+		M_112	T_5	2357.99	H+
M_113	T_5	1868.23	H+		M_113	T_5	2405.75	H+
M_114	T_5	1941.87	H-		M_114	T_5	2544.52	H-
M_115	T_5	2254.04	H+		M_115	T_5	2970.41	H+
M_116	T_5	1838.37	H+		M_116	T_5	2256.13	H+
M_1	T_6	1790.24	H+		M_1	T_6	842.092	H+
M_2	T_6	2288.21	H-		M_2	T_6	1345.23	H-
M_3	T_6	1890.87	H-		M_3	T_6	950.493	H-
M_4	T_6	769.505	H+		M_4	T_6	202.166	H+
M_5	T_6	1993.85	H+		M_5	T_6	1055.52	H+
M_6	T_6	1668.09	H+		M_6	T_6	728.144	H+
M_7	T_6	2349.08	H-		M_7	T_6	1420.07	H-
M_8	T_6	916.437	H+		M_8	T_6	90.3129	H+
M_9	T_6	1722.77	H+		M_9	T_6	806.472	H+
M_10	T_6	2023.11	H-		M_10	T_6	1102.96	H-
M_11	T_6	1144.44	H+		M_11	T_6	280.12	H+
M_12	T_6	1006.52	H+		M_12	T_6	207.026	H+
M_13	T_6	1933.7	H+		M_13	T_6	1034.67	H+
M_14	T_6	1489.49	H+		M_14	T_6	602.944	H+
M_15	T_6	599.067	H+		M_15	T_6	425.874	H+
M_16	T_6	1356.77	H+		M_16	T_6	537.196	H+
M_17	T_6	85.9386	H+		M_17	T_6	1029.85	H+
M_18	T_6	830.744	H+		M_18	T_6	353.07	H+
M_19	T_6	2215.93	H+		M_19	T_6	1344.43	H+
M_20	T_6	203.055	H+		M_20	T_6	914.545	H+
M_21	T_6	2065.87	H+		M_21	T_6	1210.85	H+
M_22	T_6	2306.45	H-		M_22	T_6	1447	H-
M_23	T_6	999.37	H+		M_23	T_6	472.843	H+
M_24	T_6	474.732	H+		M_24	T_6	730.803	H+
M_25	T_6	1098.89	H+		M_25	T_6	553.278	H+
M_26	T_6	773.275	H+		M_26	T_6	590.577	H+
M_27	T_6	1872.25	H+		M_27	T_6	1086.48	H+
M_28	T_6	1663.42	H+		M_28	T_6	920.179	H+
M_29	T_6	2344.17	H-		M_29	T_6	1522.89	H-
M_30	T_6	2212.21	H-		M_30	T_6	1404.84	H-
M_31	T_6	924.373	H+		M_31	T_6	665.495	H+
M_32	T_6	1506.44	H+		M_32	T_6	850.435	H+
M_33	T_6	1001.86	H+		M_33	T_6	673.987	H+
M_34	T_6	1964.07	H+		M_34	T_6	1215.06	H+
M_35	T_6	2572.99	H+		M_35	T_6	1758.97	H+
M_36	T_6	897.631	H+		M_36	T_6	762.151	H+
M_37	T_6	1379.65	H+		M_37	T_6	829.069	H+
M_38	T_6	1127.73	H+		M_38	T_6	767.192	H+
M_39	T_6	1655.7	H-		M_39	T_6	1004.62	H-
M_40	T_6	2203.83	H-		M_40	T_6	1438.54	H-
M_41	T_6	945.029	H-		M_41	T_6	828.822	H-
M_42	T_6	1428.41	H+		M_42	T_6	913.795	H+
M_43	T_6	2223.69	H+		M_43	T_6	1501.82	H+
M_44	T_6	1925.24	H+		M_44	T_6	1240.33	H+
M_45	T_6	2573.03	H+		M_45	T_6	1798.69	H+
M_46	T_6	1100.8	H+		M_46	T_6	899.297	H+
M_47	T_6	1839.27	H+		M_47	T_6	1218.11	H+
M_48	T_6	2072.13	H+		M_48	T_6	1396.89	H+
M_49	T_6	2364.97	H+		M_49	T_6	1653.59	H+
M_50	T_6	817.452	H+		M_50	T_6	1127.01	H+
M_51	T_6	2162.21	H+		M_51	T_6	1494.14	H+
M_52	T_6	2450.5	H+		M_52	T_6	1722.62	H+
M_53	T_6	987.244	H+		M_53	T_6	1043.36	H+
M_54	T_6	1102.25	H+		M_54	T_6	1037.18	H+
M_55	T_6	761.994	H+		M_55	T_6	1248.58	H+
M_56	T_6	1213.36	H+		M_56	T_6	1032.61	H+
M_57	T_6	2577.35	H+		M_57	T_6	1847.57	H+
M_58	T_6	796.136	H-		M_58	T_6	1405.33	H-
M_59	T_6	1858.89	H-		M_59	T_6	1294.24	H-
M_60	T_6	861.772	H-		M_60	T_6	1284.61	H-
M_61	T_6	1497.13	H+		M_61	T_6	1131.89	H+
M_62	T_6	1995.23	H+		M_62	T_6	1415.64	H+
M_63	T_6	1647.8	H+		M_63	T_6	1210.38	H+
M_64	T_6	1746.27	H+		M_64	T_6	1269.43	H+
M_65	T_6	2267.73	H+		M_65	T_6	1631.31	H+
M_66	T_6	1063.95	H+		M_66	T_6	1210.49	H+
M_67	T_6	2127.25	H+		M_67	T_6	1532.53	H+
M_68	T_6	1808.11	H+		M_68	T_6	1360.05	H+
M_69	T_6	1483.64	H+		M_69	T_6	1232.46	H+
M_70	T_6	1694.13	H-		M_70	T_6	1323.28	H-
M_71	T_6	1086.6	H+		M_71	T_6	1325.51	H+
M_72	T_6	1940.18	H+		M_72	T_6	1440.57	H+
M_73	T_6	2397.14	H-		M_73	T_6	1772.03	H-
M_74	T_6	2102.56	H+		M_74	T_6	1567.06	H+
M_75	T_6	1231.94	H+		M_75	T_6	1318.33	H+
M_76	T_6	1448	H+		M_76	T_6	1289.62	H+
M_77	T_6	2731.36	H+		M_77	T_6	2070.02	H+
M_78	T_6	1075.24	H-		M_78	T_6	1472.66	H-
M_79	T_6	2226.3	H+		M_79	T_6	1687.08	H+
M_80	T_6	1561.79	H+		M_80	T_6	1370.7	H+
M_81	T_6	1138.3	H+		M_81	T_6	1639.97	H+
M_82	T_6	1716.68	H+		M_82	T_6	1478.8	H+
M_83	T_6	1270.19	H+		M_83	T_6	1532.07	H+
M_84	T_6	2659.02	H+		M_84	T_6	2049.89	H+
M_85	T_6	1201.3	H+		M_85	T_6	1630.77	H+
M_86	T_6	1417.59	H+		M_86	T_6	1478.2	H+
M_87	T_6	1944.76	H+		M_87	T_6	1596.12	H+
M_88	T_6	2436.15	H+		M_88	T_6	1909.43	H+
M_89	T_6	2668.18	H-		M_89	T_6	2086.32	H-
M_90	T_6	2226.26	H+		M_90	T_6	1773.92	H+
M_91	T_6	2806.36	H+		M_91	T_6	2196.23	H+
M_92	T_6	1418.27	H+		M_92	T_6	1637.28	H+
M_93	T_6	1332.79	H-		M_93	T_6	1837.19	H-
M_94	T_6	2672.55	H+		M_94	T_6	2125.61	H+
M_95	T_6	2089.79	H+		M_95	T_6	1765.6	H+
M_96	T_6	1689.21	H+		M_96	T_6	1659.18	H+
M_97	T_6	1978.46	H+		M_97	T_6	1742.38	H+
M_98	T_6	2896.26	H+		M_98	T_6	2319.55	H+
M_99	T_6	1438.87	H+		M_99	T_6	1917.36	H+
M_100	T_6	1843.36	H+		M_100	T_6	1728.41	H+
M_101	T_6	2457.9	H+		M_101	T_6	2015.26	H+
M_102	T_6	1659.72	H+		M_102	T_6	1724.95	H+
M_103	T_6	2769.84	H+		M_103	T_6	2236.26	H+
M_104	T_6	2369.94	H+		M_104	T_6	1987.45	H+
M_105	T_6	2716.31	H+		M_105	T_6	2253.52	H+
M_106	T_6	2300.99	H+		M_106	T_6	2010.29	H+
M_107	T_6	2216.4	H+		M_107	T_6	1990.54	H+
M_108	T_6	1671.33	H+		M_108	T_6	2159.33	H+
M_109	T_6	2762.95	H+		M_109	T_6	2334.05	H+
M_110	T_6	2651.74	H+		M_110	T_6	2281.41	H+
M_111	T_6	2145.35	H+		M_111	T_6	2059.54	H+
M_112	T_6	2261.48	H+		M_112	T_6	2093.45	H+
M_113	T_6	2319.56	H+		M_113	T_6	2118.04	H+
M_114	T_6	2486	H-		M_114	T_6	2196.61	H-
M_115	T_6	2968.45	H+		M_115	T_6	2507.54	H+
M_116	T_6	2122.72	H+		M_116	T_6	2073.42	H+
M_1	T_7	1037.43	H+		M_1	T_7	342.86	H+
M_2	T_7	1519.45	H-		M_2	T_7	200.695	H-
M_3	T_7	1125.33	H-		M_3	T_7	223.546	H-
M_4	T_7	334.676	H+		M_4	T_7	1372.51	H+
M_5	T_7	1224.32	H+		M_5	T_7	119.697	H+
M_6	T_7	908.027	H+		M_6	T_7	442.419	H+
M_7	T_7	1568.24	H-		M_7	T_7	249.904	H-
M_8	T_7	252.589	H+		M_8	T_7	1192.59	H+
M_9	T_7	943.204	H+		M_9	T_7	383.993	H+
M_10	T_7	1240.62	H-		M_10	T_7	107.556	H-
M_11	T_7	375.905	H+		M_11	T_7	959.537	H+
M_12	T_7	245.874	H+		M_12	T_7	1097.53	H+
M_13	T_7	1144.3	H+		M_13	T_7	236.994	H+
M_14	T_7	704.022	H+		M_14	T_7	624.974	H+
M_15	T_7	198.154	H+		M_15	T_7	1511.09	H+
M_16	T_7	562.516	H+		M_16	T_7	785.486	H+
M_17	T_7	847.466	H+		M_17	T_7	2164.74	H+
M_18	T_7	41.2735	H+		M_18	T_7	1299.1	H+
M_19	T_7	1421.1	H+		M_19	T_7	354.156	H+
M_20	T_7	688.051	H+		M_20	T_7	2014.67	H+
M_21	T_7	1270.85	H+		M_21	T_7	371.54	H+
M_22	T_7	1511.48	H-		M_22	T_7	451.903	H-
M_23	T_7	239.592	H+		M_23	T_7	1193.2	H+
M_24	T_7	437.887	H+		M_24	T_7	1753.92	H+
M_25	T_7	348.072	H+		M_25	T_7	1139.04	H+
M_26	T_7	249.225	H+		M_26	T_7	1467.46	H+
M_27	T_7	1083.63	H+		M_27	T_7	582.257	H+
M_28	T_7	880.561	H+		M_28	T_7	712.17	H+
M_29	T_7	1552.86	H-		M_29	T_7	608.805	H-
M_30	T_7	1422.52	H-		M_30	T_7	583.722	H-
M_31	T_7	345.614	H+		M_31	T_7	1400.75	H+
M_32	T_7	744.962	H+		M_32	T_7	893.661	H+
M_33	T_7	376.978	H+		M_33	T_7	1337.12	H+
M_34	T_7	1185.26	H+		M_34	T_7	682.438	H+
M_35	T_7	1783.97	H+		M_35	T_7	794.207	H+
M_36	T_7	429.076	H+		M_36	T_7	1507.93	H+
M_37	T_7	656.298	H+		M_37	T_7	1060.69	H+
M_38	T_7	495.751	H+		M_38	T_7	1298.71	H+
M_39	T_7	902.268	H-		M_39	T_7	882.107	H-
M_40	T_7	1423.6	H-		M_40	T_7	711.297	H-
M_41	T_7	498.319	H-		M_41	T_7	1533.39	H-
M_42	T_7	727.417	H+		M_42	T_7	1105.7	H+
M_43	T_7	1457.07	H+		M_43	T_7	845.632	H+
M_44	T_7	1166.63	H+		M_44	T_7	834.536	H+
M_45	T_7	1793.46	H+		M_45	T_7	913.257	H+
M_46	T_7	591.706	H+		M_46	T_7	1469.64	H+
M_47	T_7	1104.66	H+		M_47	T_7	958.278	H+
M_48	T_7	1320.35	H+		M_48	T_7	902.689	H+
M_49	T_7	1603.93	H+		M_49	T_7	953.027	H+
M_50	T_7	788.689	H+		M_50	T_7	1957.2	H+
M_51	T_7	1415.02	H+		M_51	T_7	959.407	H+
M_52	T_7	1684.52	H+		M_52	T_7	961.146	H+
M_53	T_7	705.308	H+		M_53	T_7	1736.39	H+
M_54	T_7	712.388	H+		M_54	T_7	1632.28	H+
M_55	T_7	921.622	H+		M_55	T_7	2141.28	H+
M_56	T_7	730.266	H+		M_56	T_7	1521.11	H+
M_57	T_7	1811.96	H+		M_57	T_7	1044.16	H+
M_58	T_7	1088.04	H-		M_58	T_7	2328.12	H-
M_59	T_7	1152.05	H-		M_59	T_7	1081.53	H-
M_60	T_7	949.783	H-		M_60	T_7	2126.47	H-
M_61	T_7	893.01	H+		M_61	T_7	1337.13	H+
M_62	T_7	1284.87	H+		M_62	T_7	1098	H+
M_63	T_7	1004.62	H+		M_63	T_7	1259.79	H+
M_64	T_7	1083.59	H+		M_64	T_7	1218.56	H+
M_65	T_7	1536.17	H+		M_65	T_7	1094.41	H+
M_66	T_7	870.818	H+		M_66	T_7	1885.8	H+
M_67	T_7	1412.61	H+		M_67	T_7	1122.34	H+
M_68	T_7	1165.1	H+		M_68	T_7	1294.85	H+
M_69	T_7	960.878	H+		M_69	T_7	1510.2	H+
M_70	T_7	1096	H-		M_70	T_7	1392.27	H-
M_71	T_7	984.051	H+		M_71	T_7	2022.98	H+
M_72	T_7	1271.18	H+		M_72	T_7	1246.56	H+
M_73	T_7	1672.97	H-		M_73	T_7	1200.75	H-
M_74	T_7	1418.04	H+		M_74	T_7	1245.81	H+
M_75	T_7	985.335	H+		M_75	T_7	1893.19	H+
M_76	T_7	996.118	H+		M_76	T_7	1638.99	H+
M_77	T_7	1994.96	H+		M_77	T_7	1344.14	H+
M_78	T_7	1132.75	H-		M_78	T_7	2238.22	H-
M_79	T_7	1542.61	H+		M_79	T_7	1304.75	H+
M_80	T_7	1088.8	H+		M_80	T_7	1639.35	H+
M_81	T_7	1304	H+		M_81	T_7	2438.62	H+
M_82	T_7	1213.87	H+		M_82	T_7	1636.47	H+
M_83	T_7	1191.28	H+		M_83	T_7	2173.89	H+
M_84	T_7	1946.28	H+		M_84	T_7	1423.05	H+
M_85	T_7	1290.76	H+		M_85	T_7	2377.57	H+
M_86	T_7	1152.05	H+		M_86	T_7	1960.83	H+
M_87	T_7	1370.57	H+		M_87	T_7	1551.63	H+
M_88	T_7	1763.41	H+		M_88	T_7	1465.89	H+
M_89	T_7	1969.35	H-		M_89	T_7	1497.81	H-
M_90	T_7	1592.75	H+		M_90	T_7	1499.7	H+
M_91	T_7	2094.89	H+		M_91	T_7	1533.29	H+
M_92	T_7	1299.33	H+		M_92	T_7	2208.88	H+
M_93	T_7	1499.21	H-		M_93	T_7	2597.34	H-
M_94	T_7	1992.34	H+		M_94	T_7	1586.32	H+
M_95	T_7	1536.31	H+		M_95	T_7	1684.48	H+
M_96	T_7	1351.45	H+		M_96	T_7	1979.73	H+
M_97	T_7	1485.02	H+		M_97	T_7	1788.4	H+
M_98	T_7	2202.87	H+		M_98	T_7	1687.7	H+
M_99	T_7	1577.49	H+		M_99	T_7	2641.41	H+
M_100	T_7	1439.66	H+		M_100	T_7	1928.28	H+
M_101	T_7	1834.97	H+		M_101	T_7	1674.19	H+
M_102	T_7	1403.53	H+		M_102	T_7	2122.23	H+
M_103	T_7	2098.29	H+		M_103	T_7	1692.67	H+
M_104	T_7	1783.56	H+		M_104	T_7	1745.81	H+
M_105	T_7	2085.2	H+		M_105	T_7	1818.25	H+
M_106	T_7	1775.56	H+		M_106	T_7	1892.27	H+
M_107	T_7	1735.99	H+		M_107	T_7	1965.38	H+
M_108	T_7	1818.78	H+		M_108	T_7	2850.24	H+
M_109	T_7	2153.34	H+		M_109	T_7	1932.23	H+
M_110	T_7	2078.15	H+		M_110	T_7	1978.11	H+
M_111	T_7	1771.36	H+		M_111	T_7	2189.13	H+
M_112	T_7	1825.31	H+		M_112	T_7	2112.91	H+
M_113	T_7	1859.17	H+		M_113	T_7	2088	H+
M_114	T_7	1964.87	H-		M_114	T_7	2028.58	H-
M_115	T_7	2341.7	H+		M_115	T_7	2022.6	H+
M_116	T_7	1777.85	H+		M_116	T_7	2242.29	H+
M_1	T_8	797.421	H+		M_1	T_8	868.428	H+
M_2	T_8	1263.45	H-		M_2	T_8	1365.87	H-
M_3	T_8	874.692	H-		M_3	T_8	968.54	H-
M_4	T_8	483.359	H+		M_4	T_8	233.314	H+
M_5	T_8	969.897	H+		M_5	T_8	1071.85	H+
M_6	T_8	665.564	H+		M_6	T_8	745.657	H+
M_7	T_8	1305.13	H-		M_7	T_8	1429.96	H-
M_8	T_8	292.6	H+		M_8	T_8	37.0844	H+
M_9	T_8	684.308	H+		M_9	T_8	805.888	H+
M_10	T_8	977.59	H-		M_10	T_8	1106.3	H-
M_11	T_8	174.165	H+		M_11	T_8	234.978	H+
M_12	T_8	152.177	H+		M_12	T_8	114.132	H+
M_13	T_8	877.057	H+		M_13	T_8	1025.8	H+
M_14	T_8	442.853	H+		M_14	T_8	582.583	H+
M_15	T_8	467.425	H+		M_15	T_8	349.294	H+
M_16	T_8	292.644	H+		M_16	T_8	484.414	H+
M_17	T_8	1117.56	H+		M_17	T_8	987.807	H+
M_18	T_8	236.484	H+		M_18	T_8	233.467	H+
M_19	T_8	1150.6	H+		M_19	T_8	1325.33	H+
M_20	T_8	954.08	H+		M_20	T_8	854.481	H+
M_21	T_8	1000.44	H+		M_21	T_8	1184.44	H+
M_22	T_8	1241.14	H-		M_22	T_8	1423.97	H-
M_23	T_8	163.673	H+		M_23	T_8	353.106	H+
M_24	T_8	686.135	H+		M_24	T_8	642.536	H+
M_25	T_8	204.413	H+		M_25	T_8	439.326	H+
M_26	T_8	412.889	H+		M_26	T_8	473.368	H+
M_27	T_8	819.304	H+		M_27	T_8	1036.42	H+
M_28	T_8	623.056	H+		M_28	T_8	855.792	H+
M_29	T_8	1285.44	H-		M_29	T_8	1487.73	H-
M_30	T_8	1156.45	H-		M_30	T_8	1364.63	H-
M_31	T_8	401.301	H+		M_31	T_8	542.686	H+
M_32	T_8	512.835	H+		M_32	T_8	765.331	H+
M_33	T_8	375.137	H+		M_33	T_8	551.332	H+
M_34	T_8	928.286	H+		M_34	T_8	1157.32	H+
M_35	T_8	1517.86	H+		M_35	T_8	1723.21	H+
M_36	T_8	514.954	H+		M_36	T_8	640.52	H+
M_37	T_8	471.021	H+		M_37	T_8	726.773	H+
M_38	T_8	435.058	H+		M_38	T_8	647.017	H+
M_39	T_8	671.245	H-		M_39	T_8	922.574	H-
M_40	T_8	1164.22	H-		M_40	T_8	1387.39	H-
M_41	T_8	567.65	H-		M_41	T_8	706.648	H-
M_42	T_8	554.989	H+		M_42	T_8	809.52	H+
M_43	T_8	1206.69	H+		M_43	T_8	1441.3	H+
M_44	T_8	925.105	H+		M_44	T_8	1169.01	H+
M_45	T_8	1533.27	H+		M_45	T_8	1752.64	H+
M_46	T_8	592.449	H+		M_46	T_8	776.501	H+
M_47	T_8	882.171	H+		M_47	T_8	1135.02	H+
M_48	T_8	1081.34	H+		M_48	T_8	1325.84	H+
M_49	T_8	1356.06	H+		M_49	T_8	1592.3	H+
M_50	T_8	949.515	H+		M_50	T_8	1016.11	H+
M_51	T_8	1177.81	H+		M_51	T_8	1422.89	H+
M_52	T_8	1433.1	H+		M_52	T_8	1665.35	H+
M_53	T_8	793.974	H+		M_53	T_8	922.73	H+
M_54	T_8	749.812	H+		M_54	T_8	914.317	H+
M_55	T_8	1111.93	H+		M_55	T_8	1146.04	H+
M_56	T_8	713.576	H+		M_56	T_8	910.243	H+
M_57	T_8	1560.25	H+		M_57	T_8	1791.62	H+
M_58	T_8	1291.2	H-		M_58	T_8	1308.54	H-
M_59	T_8	947.687	H-		M_59	T_8	1203.86	H-
M_60	T_8	1119.25	H-		M_60	T_8	1176.74	H-
M_61	T_8	775.798	H+		M_61	T_8	1018.53	H+
M_62	T_8	1074.07	H+		M_62	T_8	1329.05	H+
M_63	T_8	851.243	H+		M_63	T_8	1104.09	H+
M_64	T_8	912.131	H+		M_64	T_8	1167.98	H+
M_65	T_8	1307.17	H+		M_65	T_8	1555.95	H+
M_66	T_8	963.362	H+		M_66	T_8	1090.55	H+
M_67	T_8	1196.12	H+		M_67	T_8	1449.55	H+
M_68	T_8	1001.89	H+		M_68	T_8	1256.91	H+
M_69	T_8	886.318	H+		M_69	T_8	1113.96	H+
M_70	T_8	964.672	H-		M_70	T_8	1212.95	H-
M_71	T_8	1092.66	H+		M_71	T_8	1207.46	H+
M_72	T_8	1087.08	H+		M_72	T_8	1343.97	H+
M_73	T_8	1446.6	H-		M_73	T_8	1696.09	H-
M_74	T_8	1219.84	H+		M_74	T_8	1476.27	H+
M_75	T_8	1040.69	H+		M_75	T_8	1196.14	H+
M_76	T_8	956.216	H+		M_76	T_8	1168.36	H+
M_77	T_8	1758.66	H+		M_77	T_8	2002.31	H+
M_78	T_8	1274.73	H-		M_78	T_8	1359.98	H-
M_79	T_8	1341.92	H+		M_79	T_8	1597.98	H+
M_80	T_8	1028.33	H+		M_80	T_8	1250.98	H+
M_81	T_8	1462.1	H+		M_81	T_8	1531.25	H+
M_82	T_8	1127.58	H+		M_82	T_8	1361.85	H+
M_83	T_8	1285.7	H+		M_83	T_8	1412.9	H+
M_84	T_8	1723.28	H+		M_84	T_8	1973.51	H+
M_85	T_8	1428.98	H+		M_85	T_8	1517.93	H+
M_86	T_8	1181.07	H+		M_86	T_8	1355.29	H+
M_87	T_8	1237.06	H+		M_87	T_8	1486.97	H+
M_88	T_8	1564.55	H+		M_88	T_8	1820.62	H+
M_89	T_8	1753.57	H-		M_89	T_8	2006.14	H-
M_90	T_8	1418.94	H+		M_90	T_8	1675.56	H+
M_91	T_8	1871.2	H+		M_91	T_8	2120.89	H+
M_92	T_8	1370.94	H+		M_92	T_8	1516.25	H+
M_93	T_8	1646.09	H-		M_93	T_8	1726.63	H-
M_94	T_8	1786.11	H+		M_94	T_8	2040.88	H+
M_95	T_8	1406.61	H+		M_95	T_8	1656.04	H+
M_96	T_8	1333.67	H+		M_96	T_8	1536.81	H+
M_97	T_8	1387.6	H+		M_97	T_8	1627.18	H+
M_98	T_8	1987.59	H+		M_98	T_8	2239.99	H+
M_99	T_8	1712.72	H+		M_99	T_8	1804.68	H+
M_100	T_8	1387.01	H+		M_100	T_8	1608.15	H+
M_101	T_8	1660.98	H+		M_101	T_8	1917.71	H+
M_102	T_8	1416.08	H+		M_102	T_8	1601.95	H+
M_103	T_8	1895.23	H+		M_103	T_8	2150.46	H+
M_104	T_8	1629.31	H+		M_104	T_8	1884.06	H+
M_105	T_8	1902.6	H+		M_105	T_8	2159.53	H+
M_106	T_8	1651.46	H+		M_106	T_8	1899.99	H+
M_107	T_8	1634.48	H+		M_107	T_8	1876.2	H+
M_108	T_8	1946.32	H+		M_108	T_8	2045.68	H+
M_109	T_8	1980.21	H+		M_109	T_8	2236.98	H+
M_110	T_8	1923.62	H+		M_110	T_8	2178.66	H+
M_111	T_8	1716.01	H+		M_111	T_8	1939.57	H+
M_112	T_8	1740.84	H+		M_112	T_8	1976.71	H+
M_113	T_8	1762.71	H+		M_113	T_8	2003.01	H+
M_114	T_8	1837.53	H-		M_114	T_8	2087.2	H-
M_115	T_8	2157.75	H+		M_115	T_8	2414.62	H+
M_116	T_8	1734.57	H+		M_116	T_8	1952.47	H+
M_1	T_9	713.127	H+		M_1	T_9	743.782	H+
M_2	T_9	1158.52	H-		M_2	T_9	277.739	H-
M_3	T_9	778.3	H-		M_3	T_9	625.604	H-
M_4	T_9	604.79	H+		M_4	T_9	1771.97	H+
M_5	T_9	868.445	H+		M_5	T_9	520.943	H+
M_6	T_9	581.662	H+		M_6	T_9	843.288	H+
M_7	T_9	1191.88	H-		M_7	T_9	154.805	H-
M_8	T_9	405.433	H+		M_8	T_9	1588.28	H+
M_9	T_9	580.604	H+		M_9	T_9	770.4	H+
M_10	T_9	865.713	H-		M_10	T_9	469.809	H-
M_11	T_9	202.657	H+		M_11	T_9	1348.32	H+
M_12	T_9	259.264	H+		M_12	T_9	1486.09	H+
M_13	T_9	759.243	H+		M_13	T_9	565.235	H+
M_14	T_9	341.447	H+		M_14	T_9	1004.08	H+
M_15	T_9	598.009	H+		M_15	T_9	1896.47	H+
M_16	T_9	174.797	H+		M_16	T_9	1151.04	H+
M_17	T_9	1244.48	H+		M_17	T_9	2551.52	H+
M_18	T_9	363.79	H+		M_18	T_9	1676.76	H+
M_19	T_9	1023.56	H+		M_19	T_9	381.814	H+
M_20	T_9	1076.67	H+		M_20	T_9	2394.92	H+
M_21	T_9	871.85	H+		M_21	T_9	523.786	H+
M_22	T_9	1112.14	H-		M_22	T_9	383.298	H-
M_23	T_9	233.716	H+		M_23	T_9	1552.67	H+
M_24	T_9	800.109	H+		M_24	T_9	2124.48	H+
M_25	T_9	205.784	H+		M_25	T_9	1485.52	H+
M_26	T_9	507.354	H+		M_26	T_9	1826.59	H+
M_27	T_9	686.655	H+		M_27	T_9	789.57	H+
M_28	T_9	491.378	H+		M_28	T_9	979.809	H+
M_29	T_9	1153.46	H-		M_29	T_9	525.272	H-
M_30	T_9	1024.07	H-		M_30	T_9	593.086	H-
M_31	T_9	457.647	H+		M_31	T_9	1742.7	H+
M_32	T_9	393.959	H+		M_32	T_9	1176.26	H+
M_33	T_9	409.962	H+		M_33	T_9	1672.84	H+
M_34	T_9	796.343	H+		M_34	T_9	823.898	H+
M_35	T_9	1385.52	H+		M_35	T_9	592.955	H+
M_36	T_9	571.115	H+		M_36	T_9	1843.55	H+
M_37	T_9	384.257	H+		M_37	T_9	1350.84	H+
M_38	T_9	429.86	H+		M_38	T_9	1614.9	H+
M_39	T_9	550.294	H-		M_39	T_9	1117.63	H-
M_40	T_9	1031.79	H-		M_40	T_9	725.494	H-
M_41	T_9	612.393	H-		M_41	T_9	1859.81	H-
M_42	T_9	471.358	H+		M_42	T_9	1377.02	H+
M_43	T_9	1076.05	H+		M_43	T_9	853.729	H+
M_44	T_9	797.85	H+		M_44	T_9	975.814	H+
M_45	T_9	1400.7	H+		M_45	T_9	747.769	H+
M_46	T_9	603.174	H+		M_46	T_9	1775.46	H+
M_47	T_9	763.2	H+		M_47	T_9	1121.83	H+
M_48	T_9	954.528	H+		M_48	T_9	979.962	H+
M_49	T_9	1225.94	H+		M_49	T_9	902.812	H+
M_50	T_9	1019.06	H+		M_50	T_9	2285.51	H+
M_51	T_9	1051.38	H+		M_51	T_9	999.782	H+
M_52	T_9	1302.02	H+		M_52	T_9	870.763	H+
M_53	T_9	835.128	H+		M_53	T_9	2047.18	H+
M_54	T_9	768.89	H+		M_54	T_9	1929.6	H+
M_55	T_9	1192.63	H+		M_55	T_9	2476.72	H+
M_56	T_9	707.888	H+		M_56	T_9	1804.67	H+
M_57	T_9	1429.05	H+		M_57	T_9	908.148	H+
M_58	T_9	1376.36	H-		M_58	T_9	2665.58	H-
M_59	T_9	836.678	H-		M_59	T_9	1231.82	H-
M_60	T_9	1189.85	H-		M_60	T_9	2451.4	H-
M_61	T_9	714.282	H+		M_61	T_9	1573.07	H+
M_62	T_9	958.997	H+		M_62	T_9	1203.21	H+
M_63	T_9	767.993	H+		M_63	T_9	1463.19	H+
M_64	T_9	818.139	H+		M_64	T_9	1397.51	H+
M_65	T_9	1183.45	H+		M_65	T_9	1100.41	H+
M_66	T_9	1000.89	H+		M_66	T_9	2184.41	H+
M_67	T_9	1077.85	H+		M_67	T_9	1182.36	H+
M_68	T_9	910.666	H+		M_68	T_9	1455.68	H+
M_69	T_9	843.735	H+		M_69	T_9	1743.51	H+
M_70	T_9	890.492	H-		M_70	T_9	1581.13	H-
M_71	T_9	1134.81	H+		M_71	T_9	2319.84	H+
M_72	T_9	984.419	H+		M_72	T_9	1370.17	H+
M_73	T_9	1323.52	H-		M_73	T_9	1168.09	H-
M_74	T_9	1109.5	H+		M_74	T_9	1319.6	H+
M_75	T_9	1058.51	H+		M_75	T_9	2168.46	H+
M_76	T_9	929.31	H+		M_76	T_9	1877.85	H+
M_77	T_9	1631.62	H+		M_77	T_9	1206.96	H+
M_78	T_9	1329.91	H-		M_78	T_9	2542.3	H-
M_79	T_9	1229.77	H+		M_79	T_9	1342.48	H+
M_80	T_9	989.12	H+		M_80	T_9	1856.64	H+
M_81	T_9	1523.1	H+		M_81	T_9	2744.47	H+
M_82	T_9	1073.24	H+		M_82	T_9	1822.35	H+
M_83	T_9	1317.67	H+		M_83	T_9	2450.96	H+
M_84	T_9	1600.9	H+		M_84	T_9	1328.4	H+
M_85	T_9	1480.48	H+		M_85	T_9	2672.65	H+
M_86	T_9	1183.06	H+		M_86	T_9	2209.35	H+
M_87	T_9	1157.48	H+		M_87	T_9	1682.96	H+
M_88	T_9	1452.23	H+		M_88	T_9	1452.92	H+
M_89	T_9	1633.86	H-		M_89	T_9	1413.2	H-
M_90	T_9	1318.46	H+		M_90	T_9	1553.41	H+
M_91	T_9	1748.32	H+		M_91	T_9	1407.68	H+
M_92	T_9	1390.59	H+		M_92	T_9	2466.9	H+
M_93	T_9	1699.9	H-		M_93	T_9	2889.45	H-
M_94	T_9	1670.08	H+		M_94	T_9	1515.32	H+
M_95	T_9	1327.09	H+		M_95	T_9	1788.21	H+
M_96	T_9	1310.03	H+		M_96	T_9	2183.59	H+
M_97	T_9	1324	H+		M_97	T_9	1924.68	H+
M_98	T_9	1867.63	H+		M_98	T_9	1562.77	H+
M_99	T_9	1760.17	H+		M_99	T_9	2923.14	H+
M_100	T_9	1345.44	H+		M_100	T_9	2100.8	H+
M_101	T_9	1559.11	H+		M_101	T_9	1680.5	H+
M_102	T_9	1406.2	H+		M_102	T_9	2338.54	H+
M_103	T_9	1780.22	H+		M_103	T_9	1609	H+
M_104	T_9	1536.57	H+		M_104	T_9	1784.33	H+
M_105	T_9	1796.08	H+		M_105	T_9	1771.33	H+
M_106	T_9	1572.66	H+		M_106	T_9	1963.3	H+
M_107	T_9	1566.57	H+		M_107	T_9	2062.91	H+
M_108	T_9	1988.29	H+		M_108	T_9	3117.88	H+
M_109	T_9	1877.52	H+		M_109	T_9	1890.09	H+
M_110	T_9	1829.33	H+		M_110	T_9	1972.37	H+
M_111	T_9	1669.71	H+		M_111	T_9	2321.97	H+
M_112	T_9	1680.29	H+		M_112	T_9	2214.74	H+
M_113	T_9	1696.28	H+		M_113	T_9	2174.76	H+
M_114	T_9	1756.09	H-		M_114	T_9	2070.59	H-
M_115	T_9	2049.98	H+		M_115	T_9	1938.7	H+
M_116	T_9	1693.96	H+		M_116	T_9	2384.33	H+
M_1	T_10	1363.67	H+		M_1	T_10	1517.73	H+
M_2	T_10	1850.76	H-		M_2	T_10	2018.13	H-
M_3	T_10	1455.37	H-		M_3	T_10	1621.05	H-
M_4	T_10	450.041	H+		M_4	T_10	489.772	H+
M_5	T_10	1555.45	H+		M_5	T_10	1724.87	H+
M_6	T_10	1235.97	H+		M_6	T_10	1397.86	H+
M_7	T_10	1901.37	H-		M_7	T_10	2083.68	H-
M_8	T_10	514.666	H+		M_8	T_10	644.339	H+
M_9	T_10	1275.88	H+		M_9	T_10	1458.97	H+
M_10	T_10	1573.78	H-		M_10	T_10	1759.54	H-
M_11	T_10	703.244	H+		M_11	T_10	882.306	H+
M_12	T_10	567.187	H+		M_12	T_10	745.766	H+
M_13	T_10	1477.36	H+		M_13	T_10	1675.39	H+
M_14	T_10	1037.21	H+		M_14	T_10	1230.5	H+
M_15	T_10	158.844	H+		M_15	T_10	361.096	H+
M_16	T_10	894.071	H+		M_16	T_10	1108.45	H+
M_17	T_10	517.75	H+		M_17	T_10	357.746	H+
M_18	T_10	364.951	H+		M_18	T_10	597.264	H+
M_19	T_10	1750.53	H+		M_19	T_10	1966.29	H+
M_20	T_10	355.193	H+		M_20	T_10	309.72	H+
M_21	T_10	1598.68	H+		M_21	T_10	1819.57	H+
M_22	T_10	1838.63	H-		M_22	T_10	2060.48	H-
M_23	T_10	526.627	H+		M_23	T_10	784.132	H+
M_24	T_10	166.044	H+		M_24	T_10	385.876	H+
M_25	T_10	626.918	H+		M_25	T_10	890.19	H+
M_26	T_10	319.445	H+		M_26	T_10	606.083	H+
M_27	T_10	1400.07	H+		M_27	T_10	1640.92	H+
M_28	T_10	1190.72	H+		M_28	T_10	1438.38	H+
M_29	T_10	1872.49	H-		M_29	T_10	2108.48	H-
M_30	T_10	1740.1	H-		M_30	T_10	1979.15	H-
M_31	T_10	478.005	H+		M_31	T_10	764.946	H+
M_32	T_10	1035.1	H+		M_32	T_10	1296.79	H+
M_33	T_10	549.589	H+		M_33	T_10	834.618	H+
M_34	T_10	1491.43	H+		M_34	T_10	1742.87	H+
M_35	T_10	2100.63	H+		M_35	T_10	2340.62	H+
M_36	T_10	484.601	H+		M_36	T_10	770.962	H+
M_37	T_10	914.637	H+		M_37	T_10	1188.86	H+
M_38	T_10	680.208	H+		M_38	T_10	965.826	H+
M_39	T_10	1186.12	H-		M_39	T_10	1451.74	H-
M_40	T_10	1731.17	H-		M_40	T_10	1981.41	H-
M_41	T_10	547.279	H-		M_41	T_10	831.599	H-
M_42	T_10	969.46	H+		M_42	T_10	1248.55	H+
M_43	T_10	1752.73	H+		M_43	T_10	2012.54	H+
M_44	T_10	1455.36	H+		M_44	T_10	1719.09	H+
M_45	T_10	2100.48	H+		M_45	T_10	2351.3	H+
M_46	T_10	693.25	H+		M_46	T_10	980.03	H+
M_47	T_10	1374.67	H+		M_47	T_10	1647.08	H+
M_48	T_10	1604.03	H+		M_48	T_10	1870.8	H+
M_49	T_10	1895.27	H+		M_49	T_10	2158.06	H+
M_50	T_10	633.367	H+		M_50	T_10	839.64	H+
M_51	T_10	1695.42	H+		M_51	T_10	1964.01	H+
M_52	T_10	1979.87	H+		M_52	T_10	2240.09	H+
M_53	T_10	673.496	H+		M_53	T_10	935.746	H+
M_54	T_10	746.119	H+		M_54	T_10	1022.86	H+
M_55	T_10	703.684	H+		M_55	T_10	850.99	H+
M_56	T_10	823.71	H+		M_56	T_10	1108.52	H+
M_57	T_10	2106.94	H+		M_57	T_10	2367.51	H+
M_58	T_10	839.749	H-		M_58	T_10	939.634	H-
M_59	T_10	1402.32	H-		M_59	T_10	1681.27	H-
M_60	T_10	762.956	H-		M_60	T_10	933.792	H-
M_61	T_10	1070.78	H+		M_61	T_10	1358.5	H+
M_62	T_10	1538.38	H+		M_62	T_10	1816.8	H+
M_63	T_10	1210.22	H+		M_63	T_10	1496.45	H+
M_64	T_10	1303.18	H+		M_64	T_10	1588	H+
M_65	T_10	1805.51	H+		M_65	T_10	2079.15	H+
M_66	T_10	807.091	H+		M_66	T_10	1050.96	H+
M_67	T_10	1669.7	H+		M_67	T_10	1947.35	H+
M_68	T_10	1372.78	H+		M_68	T_10	1659.16	H+
M_69	T_10	1089.07	H+		M_69	T_10	1375.48	H+
M_70	T_10	1274.13	H-		M_70	T_10	1562.01	H-
M_71	T_10	884.891	H+		M_71	T_10	1107.72	H+
M_72	T_10	1496.83	H+		M_72	T_10	1781.2	H+
M_73	T_10	1937.55	H-		M_73	T_10	2213.18	H-
M_74	T_10	1654.93	H+		M_74	T_10	1937.62	H+
M_75	T_10	958.309	H+		M_75	T_10	1211.32	H+
M_76	T_10	1083.18	H+		M_76	T_10	1364.56	H+
M_77	T_10	2268.73	H+		M_77	T_10	2541.13	H+
M_78	T_10	973.627	H-		M_78	T_10	1152.93	H-
M_79	T_10	1779.7	H+		M_79	T_10	2062.57	H+
M_80	T_10	1191.36	H+		M_80	T_10	1474.31	H+
M_81	T_10	1112.54	H+		M_81	T_10	1257.7	H+
M_82	T_10	1337.06	H+		M_82	T_10	1621.99	H+
M_83	T_10	1094.9	H+		M_83	T_10	1310.6	H+
M_84	T_10	2203.92	H+		M_84	T_10	2482.21	H+
M_85	T_10	1127.98	H+		M_85	T_10	1297.19	H+
M_86	T_10	1143.89	H+		M_86	T_10	1399.25	H+
M_87	T_10	1538.44	H+		M_87	T_10	1826.26	H+
M_88	T_10	1994.67	H+		M_88	T_10	2278.9	H+
M_89	T_10	2217.99	H-		M_89	T_10	2498.83	H-
M_90	T_10	1798.67	H+		M_90	T_10	2085.74	H+
M_91	T_10	2352.08	H+		M_91	T_10	2630.66	H+
M_92	T_10	1226.58	H+		M_92	T_10	1451.26	H+
M_93	T_10	1315.86	H-		M_93	T_10	1460.43	H-
M_94	T_10	2229.26	H+		M_94	T_10	2512.72	H+
M_95	T_10	1694.29	H+		M_95	T_10	1981.55	H+
M_96	T_10	1387.9	H+		M_96	T_10	1654.29	H+
M_97	T_10	1608.23	H+		M_97	T_10	1892.22	H+
M_98	T_10	2448.75	H+		M_98	T_10	2730.48	H+
M_99	T_10	1407.36	H+		M_99	T_10	1560.68	H+
M_100	T_10	1513.08	H+		M_100	T_10	1788.24	H+
M_101	T_10	2036.28	H+		M_101	T_10	2323.79	H+
M_102	T_10	1400.28	H+		M_102	T_10	1652.93	H+
M_103	T_10	2330.24	H+		M_103	T_10	2614.68	H+
M_104	T_10	1963.08	H+		M_104	T_10	2251	H+
M_105	T_10	2292.79	H+		M_105	T_10	2580.04	H+
M_106	T_10	1920.5	H+		M_106	T_10	2206.42	H+
M_107	T_10	1855.78	H+		M_107	T_10	2138.55	H+
M_108	T_10	1652.12	H+		M_108	T_10	1802.19	H+
M_109	T_10	2348.76	H+		M_109	T_10	2636.6	H+
M_110	T_10	2252.62	H+		M_110	T_10	2540.34	H+
M_111	T_10	1835.76	H+		M_111	T_10	2106.55	H+
M_112	T_10	1922.71	H+		M_112	T_10	2201.13	H+
M_113	T_10	1969.8	H+		M_113	T_10	2250.68	H+
M_114	T_10	2109.36	H-		M_114	T_10	2394.96	H-
M_115	T_10	2547.92	H+		M_115	T_10	2835.36	H+
M_116	T_10	1827.62	H+		M_116	T_10	2094.21	H+
M_1	T_11	1787.02	H+		M_1	T_11	1087.17	H+
M_2	T_11	2278.95	H-		M_2	T_11	1584.63	H-
M_3	T_11	1882.44	H-		M_3	T_11	1187.28	H-
M_4	T_11	796.867	H+		M_4	T_11	170.628	H+
M_5	T_11	1983.66	H+		M_5	T_11	1290.41	H+
M_6	T_11	1661.36	H+		M_6	T_11	964.482	H+
M_7	T_11	2332.43	H-		M_7	T_11	1647.37	H-
M_8	T_11	919.826	H+		M_8	T_11	215.82	H+
M_9	T_11	1706.33	H+		M_9	T_11	1022.09	H+
M_10	T_11	2005.02	H-		M_10	T_11	1322.68	H-
M_11	T_11	1130.6	H+		M_11	T_11	445.308	H+
M_12	T_11	993.058	H+		M_12	T_11	309.472	H+
M_13	T_11	1909.54	H+		M_13	T_11	1238.58	H+
M_14	T_11	1468.65	H+		M_14	T_11	793.796	H+
M_15	T_11	578.63	H+		M_15	T_11	153.37	H+
M_16	T_11	1326.22	H+		M_16	T_11	678.233	H+
M_17	T_11	106.41	H+		M_17	T_11	769.199	H+
M_18	T_11	797.162	H+		M_18	T_11	223.553	H+
M_19	T_11	2181.59	H+		M_19	T_11	1532.24	H+
M_20	T_11	91.2339	H+		M_20	T_11	641.482	H+
M_21	T_11	2028.97	H+		M_21	T_11	1387.63	H+
M_22	T_11	2268.37	H-		M_22	T_11	1628.25	H-
M_23	T_11	949.221	H+		M_23	T_11	419.169	H+
M_24	T_11	390.425	H+		M_24	T_11	460.78	H+
M_25	T_11	1042.83	H+		M_25	T_11	526.149	H+
M_26	T_11	703.516	H+		M_26	T_11	395.143	H+
M_27	T_11	1823.93	H+		M_27	T_11	1221.9	H+
M_28	T_11	1611.8	H+		M_28	T_11	1028.24	H+
M_29	T_11	2297.24	H-		M_29	T_11	1683.24	H-
M_30	T_11	2163.69	H-		M_30	T_11	1556.56	H-
M_31	T_11	846.447	H+		M_31	T_11	519.507	H+
M_32	T_11	1446.02	H+		M_32	T_11	909.412	H+
M_33	T_11	925.781	H+		M_33	T_11	558.871	H+
M_34	T_11	1908.09	H+		M_34	T_11	1333.41	H+
M_35	T_11	2522.78	H+		M_35	T_11	1917.32	H+
M_36	T_11	806.685	H+		M_36	T_11	588.336	H+
M_37	T_11	1309.73	H+		M_37	T_11	834.258	H+
M_38	T_11	1046.97	H+		M_38	T_11	680.225	H+
M_39	T_11	1590.73	H-		M_39	T_11	1068.03	H-
M_40	T_11	2147.64	H-		M_40	T_11	1568.77	H-
M_41	T_11	848.116	H-		M_41	T_11	659.039	H-
M_42	T_11	1352.42	H+		M_42	T_11	908.211	H+
M_43	T_11	2160.11	H+		M_43	T_11	1611.63	H+
M_44	T_11	1859.95	H+		M_44	T_11	1327.42	H+
M_45	T_11	2515.17	H+		M_45	T_11	1937.31	H+
M_46	T_11	1003.87	H+		M_46	T_11	766.985	H+
M_47	T_11	1766.61	H+		M_47	T_11	1274.79	H+
M_48	T_11	2003.36	H+		M_48	T_11	1482.91	H+
M_49	T_11	2298.33	H+		M_49	T_11	1760.62	H+
M_50	T_11	688.647	H+		M_50	T_11	887.064	H+
M_51	T_11	2091.29	H+		M_51	T_11	1578.76	H+
M_52	T_11	2385.69	H+		M_52	T_11	1838.2	H+
M_53	T_11	870.89	H+		M_53	T_11	849.161	H+
M_54	T_11	991.939	H+		M_54	T_11	875.216	H+
M_55	T_11	628.581	H+		M_55	T_11	990.191	H+
M_56	T_11	1109.56	H+		M_56	T_11	906.202	H+
M_57	T_11	2511.83	H+		M_57	T_11	1965.4	H+
M_58	T_11	667.403	H-		M_58	T_11	1138.93	H-
M_59	T_11	1778.76	H-		M_59	T_11	1328.28	H-
M_60	T_11	728.515	H-		M_60	T_11	1035.7	H-
M_61	T_11	1402.64	H+		M_61	T_11	1078.12	H+
M_62	T_11	1914.83	H+		M_62	T_11	1459.57	H+
M_63	T_11	1557.29	H+		M_63	T_11	1188.68	H+
M_64	T_11	1658.04	H+		M_64	T_11	1266.01	H+
M_65	T_11	2191.28	H+		M_65	T_11	1704.33	H+
M_66	T_11	938.688	H+		M_66	T_11	1007.56	H+
M_67	T_11	2046.99	H+		M_67	T_11	1585.69	H+
M_68	T_11	1715.68	H+		M_68	T_11	1348.62	H+
M_69	T_11	1378.59	H+		M_69	T_11	1143.35	H+
M_70	T_11	1595.92	H-		M_70	T_11	1281.1	H-
M_71	T_11	956.311	H+		M_71	T_11	1109.59	H+
M_72	T_11	1851.24	H+		M_72	T_11	1452.14	H+
M_73	T_11	2317.92	H-		M_73	T_11	1842.5	H-
M_74	T_11	2015.49	H+		M_74	T_11	1596.43	H+
M_75	T_11	1106.97	H+		M_75	T_11	1135.71	H+
M_76	T_11	1335.84	H+		M_76	T_11	1173.37	H+
M_77	T_11	2654.41	H+		M_77	T_11	2159.73	H+
M_78	T_11	941.827	H-		M_78	T_11	1234.45	H-
M_79	T_11	2138.25	H+		M_79	T_11	1720.6	H+
M_80	T_11	1450.09	H+		M_80	T_11	1268.84	H+
M_81	T_11	1007.37	H+		M_81	T_11	1390.77	H+
M_82	T_11	1606.24	H+		M_82	T_11	1396.67	H+
M_83	T_11	1137.74	H+		M_83	T_11	1320.26	H+
M_84	T_11	2575.61	H+		M_84	T_11	2117.53	H+
M_85	T_11	1068.51	H+		M_85	T_11	1392.04	H+
M_86	T_11	1291.4	H+		M_86	T_11	1309.6	H+
M_87	T_11	1840.65	H+		M_87	T_11	1555.68	H+
M_88	T_11	2344.69	H+		M_88	T_11	1942.13	H+
M_89	T_11	2581.32	H-		M_89	T_11	2143.37	H-
M_90	T_11	2128.86	H+		M_90	T_11	1775.68	H+
M_91	T_11	2722.09	H+		M_91	T_11	2265.96	H+
M_92	T_11	1286.1	H+		M_92	T_11	1437.88	H+
M_93	T_11	1203.33	H-		M_93	T_11	1591.4	H-
M_94	T_11	2581.55	H+		M_94	T_11	2169.38	H+
M_95	T_11	1981.92	H+		M_95	T_11	1721.39	H+
M_96	T_11	1564.96	H+		M_96	T_11	1521.24	H+
M_97	T_11	1864.69	H+		M_97	T_11	1668.35	H+
M_98	T_11	2807.32	H+		M_98	T_11	2377.25	H+
M_99	T_11	1308.8	H+		M_99	T_11	1676.84	H+
M_100	T_11	1722.62	H+		M_100	T_11	1616.77	H+
M_101	T_11	2357.5	H+		M_101	T_11	2018.1	H+
M_102	T_11	1531.14	H+		M_102	T_11	1564.12	H+
M_103	T_11	2676.7	H+		M_103	T_11	2276.28	H+
M_104	T_11	2264.62	H+		M_104	T_11	1968.29	H+
M_105	T_11	2616.09	H+		M_105	T_11	2267.33	H+
M_106	T_11	2188.58	H+		M_106	T_11	1960.41	H+
M_107	T_11	2099.86	H+		M_107	T_11	1919.37	H+
M_108	T_11	1542.9	H+		M_108	T_11	1920.84	H+
M_109	T_11	2659.2	H+		M_109	T_11	2336.75	H+
M_110	T_11	2543.43	H+		M_110	T_11	2262.96	H+
M_111	T_11	2020.75	H+		M_111	T_11	1947.9	H+
M_112	T_11	2140.85	H+		M_112	T_11	2006.61	H+
M_113	T_11	2200.69	H+		M_113	T_11	2041.9	H+
M_114	T_11	2372.24	H-		M_114	T_11	2149.77	H-
M_115	T_11	2866.63	H+		M_115	T_11	2523.77	H+
M_116	T_11	1996.44	H+		M_116	T_11	1951.83	H+
M_1	T_12	1072.08	H+		M_1	T_12	265.011	H+
M_2	T_12	1539.56	H-		M_2	T_12	612.984	H-
M_3	T_12	1151.13	H-		M_3	T_12	262.969	H-
M_4	T_12	448.126	H+		M_4	T_12	1016.03	H+
M_5	T_12	1246.3	H+		M_5	T_12	332.269	H+
M_6	T_12	940.56	H+		M_6	T_12	201.053	H+
M_7	T_12	1578.62	H-		M_7	T_12	644.406	H-
M_8	T_12	355.067	H+		M_8	T_12	821.538	H+
M_9	T_12	960.275	H+		M_9	T_12	76.5548	H+
M_10	T_12	1251.55	H-		M_10	T_12	317.421	H-
M_11	T_12	421.867	H+		M_11	T_12	572.416	H+
M_12	T_12	311.344	H+		M_12	T_12	708.839	H+
M_13	T_12	1147.44	H+		M_13	T_12	220.916	H+
M_14	T_12	718.719	H+		M_14	T_12	224.161	H+
M_15	T_12	256.658	H+		M_15	T_12	1116.02	H+
M_16	T_12	561.708	H+		M_16	T_12	373.606	H+
M_17	T_12	865.654	H+		M_17	T_12	1771.05	H+
M_18	T_12	92.3406	H+		M_18	T_12	895.586	H+
M_19	T_12	1408.7	H+		M_19	T_12	527.886	H+
M_20	T_12	691.021	H+		M_20	T_12	1613.67	H+
M_21	T_12	1255.07	H+		M_21	T_12	404.006	H+
M_22	T_12	1493.92	H-		M_22	T_12	632.615	H-
M_23	T_12	176.597	H+		M_23	T_12	780.722	H+
M_24	T_12	411.865	H+		M_24	T_12	1345.94	H+
M_25	T_12	279.393	H+		M_25	T_12	726.418	H+
M_26	T_12	152.59	H+		M_26	T_12	1055.22	H+
M_27	T_12	1050.64	H+		M_27	T_12	387.583	H+
M_28	T_12	840.691	H+		M_28	T_12	387.699	H+
M_29	T_12	1523.51	H-		M_29	T_12	726.242	H-
M_30	T_12	1390.67	H-		M_30	T_12	625.396	H-
M_31	T_12	231.637	H+		M_31	T_12	988.316	H+
M_32	T_12	687.521	H+		M_32	T_12	528.116	H+
M_33	T_12	266.754	H+		M_33	T_12	926.073	H+
M_34	T_12	1141.54	H+		M_34	T_12	533.98	H+
M_35	T_12	1750.9	H+		M_35	T_12	959.595	H+
M_36	T_12	317.941	H+		M_36	T_12	1096.43	H+
M_37	T_12	578.976	H+		M_37	T_12	679.028	H+
M_38	T_12	390.445	H+		M_38	T_12	895.134	H+
M_39	T_12	840.995	H-		M_39	T_12	569.241	H-
M_40	T_12	1381.24	H-		M_40	T_12	697.581	H-
M_41	T_12	386.241	H-		M_41	T_12	1124.23	H-
M_42	T_12	643.305	H+		M_42	T_12	737.86	H+
M_43	T_12	1404.95	H+		M_43	T_12	799.977	H+
M_44	T_12	1109.25	H+		M_44	T_12	642.493	H+
M_45	T_12	1750.69	H+		M_45	T_12	1023.83	H+
M_46	T_12	478.057	H+		M_46	T_12	1069.43	H+
M_47	T_12	1035.84	H+		M_47	T_12	717.056	H+
M_48	T_12	1259.95	H+		M_48	T_12	769.165	H+
M_49	T_12	1548.88	H+		M_49	T_12	944.422	H+
M_50	T_12	702.381	H+		M_50	T_12	1546.43	H+
M_51	T_12	1352.78	H+		M_51	T_12	855.025	H+
M_52	T_12	1632.36	H+		M_52	T_12	991.153	H+
M_53	T_12	598.001	H+		M_53	T_12	1331.97	H+
M_54	T_12	599.228	H+		M_54	T_12	1234.88	H+
M_55	T_12	849.712	H+		M_55	T_12	1728.99	H+
M_56	T_12	616.829	H+		M_56	T_12	1132.96	H+
M_57	T_12	1759.62	H+		M_57	T_12	1105.48	H+
M_58	T_12	1023.92	H-		M_58	T_12	1915.48	H-
M_59	T_12	1073.89	H-		M_59	T_12	838.438	H-
M_60	T_12	868.077	H-		M_60	T_12	1716.22	H-
M_61	T_12	790.909	H+		M_61	T_12	989.839	H+
M_62	T_12	1208.57	H+		M_62	T_12	901.653	H+
M_63	T_12	910.071	H+		M_63	T_12	946.334	H+
M_64	T_12	993.675	H+		M_64	T_12	932.19	H+
M_65	T_12	1468.01	H+		M_65	T_12	1004.31	H+
M_66	T_12	765.415	H+		M_66	T_12	1485.87	H+
M_67	T_12	1338.25	H+		M_67	T_12	971.28	H+
M_68	T_12	1071.94	H+		M_68	T_12	1021	H+
M_69	T_12	851.202	H+		M_69	T_12	1159.06	H+
M_70	T_12	995.151	H-		M_70	T_12	1085.14	H-
M_71	T_12	882.734	H+		M_71	T_12	1623.1	H+
M_72	T_12	1184.05	H+		M_72	T_12	1014.65	H+
M_73	T_12	1602.65	H-		M_73	T_12	1136.79	H-
M_74	T_12	1335.36	H+		M_74	T_12	1065.92	H+
M_75	T_12	874.782	H+		M_75	T_12	1505.57	H+
M_76	T_12	883.146	H+		M_76	T_12	1280.07	H+
M_77	T_12	1929.73	H+		M_77	T_12	1371.96	H+
M_78	T_12	1041.53	H-		M_78	T_12	1834.39	H-
M_79	T_12	1460.32	H+		M_79	T_12	1156.54	H+
M_80	T_12	977.104	H+		M_80	T_12	1297.56	H+
M_81	T_12	1219.09	H+		M_81	T_12	2033.55	H+
M_82	T_12	1104.56	H+		M_82	T_12	1321.57	H+
M_83	T_12	1087.71	H+		M_83	T_12	1783	H+
M_84	T_12	1873.11	H+		M_84	T_12	1400.36	H+
M_85	T_12	1198.88	H+		M_85	T_12	1976.94	H+
M_86	T_12	1039.47	H+		M_86	T_12	1589.35	H+
M_87	T_12	1268.68	H+		M_87	T_12	1290.94	H+
M_88	T_12	1679.48	H+		M_88	T_12	1355.81	H+
M_89	T_12	1892.34	H-		M_89	T_12	1458.79	H-
M_90	T_12	1500.49	H+		M_90	T_12	1319.12	H+
M_91	T_12	2021.7	H+		M_91	T_12	1533.96	H+
M_92	T_12	1191.95	H+		M_92	T_12	1828.68	H+
M_93	T_12	1410.77	H-		M_93	T_12	2197.25	H-
M_94	T_12	1910.82	H+		M_94	T_12	1526.94	H+
M_95	T_12	1433.02	H+		M_95	T_12	1443.74	H+
M_96	T_12	1237.46	H+		M_96	T_12	1640.76	H+
M_97	T_12	1376.4	H+		M_97	T_12	1512.69	H+
M_98	T_12	2125.04	H+		M_98	T_12	1677.66	H+
M_99	T_12	1485.44	H+		M_99	T_12	2245.84	H+
M_100	T_12	1326.72	H+		M_100	T_12	1616.18	H+
M_101	T_12	1741.96	H+		M_101	T_12	1530.35	H+
M_102	T_12	1290.27	H+		M_102	T_12	1771.33	H+
M_103	T_12	2015.13	H+		M_103	T_12	1639.55	H+
M_104	T_12	1685.12	H+		M_104	T_12	1565.82	H+
M_105	T_12	1994.32	H+		M_105	T_12	1720.49	H+
M_106	T_12	1670.56	H+		M_106	T_12	1673.95	H+
M_107	T_12	1627.43	H+		M_107	T_12	1719.3	H+
M_108	T_12	1724.89	H+		M_108	T_12	2460.87	H+
M_109	T_12	2059.29	H+		M_109	T_12	1824.17	H+
M_110	T_12	1979.11	H+		M_110	T_12	1831.47	H+
M_111	T_12	1658.29	H+		M_111	T_12	1904.85	H+
M_112	T_12	1714.54	H+		M_112	T_12	1858.3	H+
M_113	T_12	1749.75	H+		M_113	T_12	1848.01	H+
M_114	T_12	1860.1	H-		M_114	T_12	1833.06	H-
M_115	T_12	2250.78	H+		M_115	T_12	1953.35	H+
M_116	T_12	1664.23	H+		M_116	T_12	1948.87	H+
M_1	T_13	1629.22	H+		M_1	T_13	1173.87	H+
M_2	T_13	2115.79	H-		M_2	T_13	1666.48	H-
M_3	T_13	1720.72	H-		M_3	T_13	1269.63	H-
M_4	T_13	678.899	H+		M_4	T_13	271.778	H+
M_5	T_13	1820.52	H+		M_5	T_13	1371.34	H+
M_6	T_13	1501.51	H+		M_6	T_13	1048.22	H+
M_7	T_13	2164.71	H-		M_7	T_13	1723.25	H-
M_8	T_13	774.294	H+		M_8	T_13	315.026	H+
M_9	T_13	1540	H+		M_9	T_13	1096.7	H+
M_10	T_13	1837.02	H-		M_10	T_13	1396.66	H-
M_11	T_13	968.728	H+		M_11	T_13	518.876	H+
M_12	T_13	832.748	H+		M_12	T_13	380.894	H+
M_13	T_13	1738.44	H+		M_13	T_13	1306.37	H+
M_14	T_13	1300.49	H+		M_14	T_13	862.227	H+
M_15	T_13	421.449	H+		M_15	T_13	42.8012	H+
M_16	T_13	1153.36	H+		M_16	T_13	732.028	H+
M_17	T_13	284.136	H+		M_17	T_13	686.394	H+
M_18	T_13	625.985	H+		M_18	T_13	221.204	H+
M_19	T_13	2005.49	H+		M_19	T_13	1591.18	H+
M_20	T_13	94.3639	H+		M_20	T_13	544.735	H+
M_21	T_13	1852.03	H+		M_21	T_13	1442.93	H+
M_22	T_13	2090.79	H-		M_22	T_13	1683.84	H-
M_23	T_13	769.712	H+		M_23	T_13	415.95	H+
M_24	T_13	208.596	H+		M_24	T_13	350.201	H+
M_25	T_13	861.555	H+		M_25	T_13	524.296	H+
M_26	T_13	520.895	H+		M_26	T_13	320.731	H+
M_27	T_13	1643.59	H+		M_27	T_13	1262.05	H+
M_28	T_13	1430.85	H+		M_28	T_13	1060.51	H+
M_29	T_13	2116.98	H-		M_29	T_13	1729.68	H-
M_30	T_13	1983.11	H-		M_30	T_13	1600.22	H-
M_31	T_13	664.409	H+		M_31	T_13	463.205	H+
M_32	T_13	1263.73	H+		M_32	T_13	925.082	H+
M_33	T_13	743.541	H+		M_33	T_13	515.186	H+
M_34	T_13	1726.19	H+		M_34	T_13	1365.44	H+
M_35	T_13	2341.71	H+		M_35	T_13	1961.7	H+
M_36	T_13	628.854	H+		M_36	T_13	515.317	H+
M_37	T_13	1127.12	H+		M_37	T_13	830.629	H+
M_38	T_13	865.7	H+		M_38	T_13	643.426	H+
M_39	T_13	1408.1	H-		M_39	T_13	1081.99	H-
M_40	T_13	1965.65	H-		M_40	T_13	1603.49	H-
M_41	T_13	673.978	H-		M_41	T_13	585.634	H-
M_42	T_13	1170.4	H+		M_42	T_13	898.104	H+
M_43	T_13	1977.48	H+		M_43	T_13	1637.68	H+
M_44	T_13	1677.3	H+		M_44	T_13	1346.99	H+
M_45	T_13	2332.91	H+		M_45	T_13	1973.28	H+
M_46	T_13	829.892	H+		M_46	T_13	707.303	H+
M_47	T_13	1584.27	H+		M_47	T_13	1282.84	H+
M_48	T_13	1820.76	H+		M_48	T_13	1500.42	H+
M_49	T_13	2115.68	H+		M_49	T_13	1784.5	H+
M_50	T_13	575.669	H+		M_50	T_13	782.292	H+
M_51	T_13	1908.84	H+		M_51	T_13	1594.86	H+
M_52	T_13	2203.04	H+		M_52	T_13	1865.13	H+
M_53	T_13	719.806	H+		M_53	T_13	761.578	H+
M_54	T_13	831.124	H+		M_54	T_13	800.557	H+
M_55	T_13	567.021	H+		M_55	T_13	880.514	H+
M_56	T_13	941.303	H+		M_56	T_13	845.909	H+
M_57	T_13	2329.17	H+		M_57	T_13	1992.57	H+
M_58	T_13	656.475	H-		M_58	T_13	1028.33	H-
M_59	T_13	1597.72	H-		M_59	T_13	1326.6	H-
M_60	T_13	653.489	H-		M_60	T_13	928.013	H-
M_61	T_13	1227.34	H+		M_61	T_13	1044.72	H+
M_62	T_13	1733.9	H+		M_62	T_13	1460.4	H+
M_63	T_13	1379.9	H+		M_63	T_13	1166.51	H+
M_64	T_13	1479.66	H+		M_64	T_13	1250.1	H+
M_65	T_13	2009.57	H+		M_65	T_13	1714.77	H+
M_66	T_13	808.641	H+		M_66	T_13	915.065	H+
M_67	T_13	1866.06	H+		M_67	T_13	1589.05	H+
M_68	T_13	1539.34	H+		M_68	T_13	1328.47	H+
M_69	T_13	1211.57	H+		M_69	T_13	1094.57	H+
M_70	T_13	1423.14	H-		M_70	T_13	1249.43	H-
M_71	T_13	847.164	H+		M_71	T_13	1011.82	H+
M_72	T_13	1673.24	H+		M_72	T_13	1440.08	H+
M_73	T_13	2136.8	H-		M_73	T_13	1850.98	H-
M_74	T_13	1836.75	H+		M_74	T_13	1590.16	H+
M_75	T_13	974.987	H+		M_75	T_13	1049.91	H+
M_76	T_13	1177.21	H+		M_76	T_13	1113.26	H+
M_77	T_13	2472.86	H+		M_77	T_13	2174.38	H+
M_78	T_13	872.748	H-		M_78	T_13	1129.25	H-
M_79	T_13	1959.95	H+		M_79	T_13	1715.02	H+
M_80	T_13	1290.77	H+		M_80	T_13	1213.42	H+
M_81	T_13	972.376	H+		M_81	T_13	1282.6	H+
M_82	T_13	1445.21	H+		M_82	T_13	1347.82	H+
M_83	T_13	1043	H+		M_83	T_13	1223.03	H+
M_84	T_13	2395.69	H+		M_84	T_13	2123.37	H+
M_85	T_13	1014.13	H+		M_85	T_13	1286.44	H+
M_86	T_13	1162.45	H+		M_86	T_13	1227.88	H+
M_87	T_13	1672.74	H+		M_87	T_13	1521.94	H+
M_88	T_13	2168.02	H+		M_88	T_13	1934.8	H+
M_89	T_13	2402.63	H-		M_89	T_13	2144.8	H-
M_90	T_13	1955.65	H+		M_90	T_13	1757.03	H+
M_91	T_13	2542.48	H+		M_91	T_13	2272.01	H+
M_92	T_13	1187.45	H+		M_92	T_13	1344.45	H+
M_93	T_13	1175.02	H-		M_93	T_13	1483.83	H-
M_94	T_13	2404.69	H+		M_94	T_13	2165.34	H+
M_95	T_13	1817.81	H+		M_95	T_13	1684.91	H+
M_96	T_13	1429.4	H+		M_96	T_13	1449.78	H+
M_97	T_13	1708.05	H+		M_97	T_13	1620.55	H+
M_98	T_13	2629.54	H+		M_98	T_13	2377.97	H+
M_99	T_13	1275.47	H+		M_99	T_13	1570.46	H+
M_100	T_13	1578.35	H+		M_100	T_13	1554.75	H+
M_101	T_13	2186.5	H+		M_101	T_13	1998.44	H+
M_102	T_13	1410.14	H+		M_102	T_13	1483.89	H+
M_103	T_13	2500.97	H+		M_103	T_13	2270.26	H+
M_104	T_13	2097.88	H+		M_104	T_13	1940.2	H+
M_105	T_13	2444.98	H+		M_105	T_13	2250.88	H+
M_106	T_13	2029.94	H+		M_106	T_13	1920.33	H+
M_107	T_13	1947.41	H+		M_107	T_13	1871.25	H+
M_108	T_13	1516.79	H+		M_108	T_13	1814.76	H+
M_109	T_13	2491.01	H+		M_109	T_13	2315.62	H+
M_110	T_13	2379.77	H+		M_110	T_13	2233.79	H+
M_111	T_13	1885.39	H+		M_111	T_13	1884.24	H+
M_112	T_13	1995.94	H+		M_112	T_13	1952.08	H+
M_113	T_13	2052.28	H+		M_113	T_13	1991.3	H+
M_114	T_13	2215.43	H-		M_114	T_13	2110	H-
M_115	T_13	2696.8	H+		M_115	T_13	2507.33	H+
M_116	T_13	1866.07	H+		M_116	T_13	1884.43	H+
M_1	T_14	933.289	H+		M_1	T_14	460.801	H+
M_2	T_14	1392.5	H-		M_2	T_14	364.159	H-
M_3	T_14	1007.25	H-		M_3	T_14	347.823	H-
M_4	T_14	489.61	H+		M_4	T_14	1402.68	H+
M_5	T_14	1100.47	H+		M_5	T_14	284.388	H+
M_6	T_14	801.27	H+		M_6	T_14	510.461	H+
M_7	T_14	1428.61	H-		M_7	T_14	317.961	H-
M_8	T_14	335.683	H+		M_8	T_14	1208.77	H+
M_9	T_14	813.36	H+		M_9	T_14	400.907	H+
M_10	T_14	1102.02	H-		M_10	T_14	163.255	H-
M_11	T_14	305.556	H+		M_11	T_14	958.637	H+
M_12	T_14	233.017	H+		M_12	T_14	1094.06	H+
M_13	T_14	996.356	H+		M_13	T_14	168.705	H+
M_14	T_14	572.108	H+		M_14	T_14	609.836	H+
M_15	T_14	384.921	H+		M_15	T_14	1496.69	H+
M_16	T_14	411.239	H+		M_16	T_14	741.692	H+
M_17	T_14	1015.36	H+		M_17	T_14	2150.69	H+
M_18	T_14	151.786	H+		M_18	T_14	1270.71	H+
M_19	T_14	1256.69	H+		M_19	T_14	161.062	H+
M_20	T_14	842.786	H+		M_20	T_14	1987.94	H+
M_21	T_14	1103.28	H+		M_21	T_14	151.82	H+
M_22	T_14	1342.4	H-		M_22	T_14	271.08	H-
M_23	T_14	55.1574	H+		M_23	T_14	1136.63	H+
M_24	T_14	563.07	H+		M_24	T_14	1711.54	H+
M_25	T_14	158.247	H+		M_25	T_14	1065.82	H+
M_26	T_14	276.405	H+		M_26	T_14	1409.38	H+
M_27	T_14	902.413	H+		M_27	T_14	394.22	H+
M_28	T_14	694.896	H+		M_28	T_14	564.29	H+
M_29	T_14	1374.49	H-		M_29	T_14	408.608	H-
M_30	T_14	1242.36	H-		M_30	T_14	364.646	H-
M_31	T_14	270.855	H+		M_31	T_14	1321.67	H+
M_32	T_14	552.571	H+		M_32	T_14	758.815	H+
M_33	T_14	259.385	H+		M_33	T_14	1251.26	H+
M_34	T_14	998.062	H+		M_34	T_14	472.619	H+
M_35	T_14	1603.2	H+		M_35	T_14	619.348	H+
M_36	T_14	382.364	H+		M_36	T_14	1421.85	H+
M_37	T_14	466.285	H+		M_37	T_14	932.691	H+
M_38	T_14	347.873	H+		M_38	T_14	1193.49	H+
M_39	T_14	709.491	H-		M_39	T_14	715.712	H-
M_40	T_14	1237.27	H-		M_40	T_14	489.362	H-
M_41	T_14	439.28	H-		M_41	T_14	1437.99	H-
M_42	T_14	540.783	H+		M_42	T_14	964.011	H+
M_43	T_14	1266.69	H+		M_43	T_14	623.22	H+
M_44	T_14	974.646	H+		M_44	T_14	627.896	H+
M_45	T_14	1607.13	H+		M_45	T_14	719.337	H+
M_46	T_14	484.338	H+		M_46	T_14	1355.57	H+
M_47	T_14	911.749	H+		M_47	T_14	760.564	H+
M_48	T_14	1127.88	H+		M_48	T_14	684.1	H+
M_49	T_14	1412.73	H+		M_49	T_14	733.801	H+
M_50	T_14	811.923	H+		M_50	T_14	1863.72	H+
M_51	T_14	1222.33	H+		M_51	T_14	737.756	H+
M_52	T_14	1494.23	H+		M_52	T_14	747.542	H+
M_53	T_14	664.782	H+		M_53	T_14	1626.91	H+
M_54	T_14	632.727	H+		M_54	T_14	1511.65	H+
M_55	T_14	974.077	H+		M_55	T_14	2054.87	H+
M_56	T_14	614.517	H+		M_56	T_14	1389.88	H+
M_57	T_14	1621.67	H+		M_57	T_14	838.26	H+
M_58	T_14	1153.88	H-		M_58	T_14	2243.75	H-
M_59	T_14	960.972	H-		M_59	T_14	881.06	H-
M_60	T_14	981.47	H-		M_60	T_14	2029.85	H-
M_61	T_14	726.86	H+		M_61	T_14	1175.17	H+
M_62	T_14	1093.09	H+		M_62	T_14	886.096	H+
M_63	T_14	825.763	H+		M_63	T_14	1081.15	H+
M_64	T_14	899.598	H+		M_64	T_14	1029.42	H+
M_65	T_14	1343.19	H+		M_65	T_14	871.886	H+
M_66	T_14	834.686	H+		M_66	T_14	1766.62	H+
M_67	T_14	1220.3	H+		M_67	T_14	903.358	H+
M_68	T_14	983.919	H+		M_68	T_14	1099.85	H+
M_69	T_14	815.384	H+		M_69	T_14	1347.81	H+
M_70	T_14	925.773	H-		M_70	T_14	1208.42	H-
M_71	T_14	961.6	H+		M_71	T_14	1902.65	H+
M_72	T_14	1084.49	H+		M_72	T_14	1040.19	H+
M_73	T_14	1480.07	H-		M_73	T_14	978.722	H-
M_74	T_14	1228.5	H+		M_74	T_14	1029.43	H+
M_75	T_14	921.388	H+		M_75	T_14	1757.2	H+
M_76	T_14	869.837	H+		M_76	T_14	1480.19	H+
M_77	T_14	1802.07	H+		M_77	T_14	1133.9	H+
M_78	T_14	1139.29	H-		M_78	T_14	2123.77	H-
M_79	T_14	1352.76	H+		M_79	T_14	1084.37	H+
M_80	T_14	951.851	H+		M_80	T_14	1469.51	H+
M_81	T_14	1325.31	H+		M_81	T_14	2325.76	H+
M_82	T_14	1064.46	H+		M_82	T_14	1452.88	H+
M_83	T_14	1158.14	H+		M_83	T_14	2039.68	H+
M_84	T_14	1753.63	H+		M_84	T_14	1205.26	H+
M_85	T_14	1294.26	H+		M_85	T_14	2256.35	H+
M_86	T_14	1070.48	H+		M_86	T_14	1808.52	H+
M_87	T_14	1200.85	H+		M_87	T_14	1349.35	H+
M_88	T_14	1574.17	H+		M_88	T_14	1243.36	H+
M_89	T_14	1777.42	H-		M_89	T_14	1278.51	H-
M_90	T_14	1409.6	H+		M_90	T_14	1281.77	H+
M_91	T_14	1902.22	H+		M_91	T_14	1319.33	H+
M_92	T_14	1249.01	H+		M_92	T_14	2062.71	H+
M_93	T_14	1510.61	H-		M_93	T_14	2474.18	H-
M_94	T_14	1801.87	H+		M_94	T_14	1365.53	H+
M_95	T_14	1368.71	H+		M_95	T_14	1476.01	H+
M_96	T_14	1240.67	H+		M_96	T_14	1805.1	H+
M_97	T_14	1331.55	H+		M_97	T_14	1588.66	H+
M_98	T_14	2011.1	H+		M_98	T_14	1472.75	H+
M_99	T_14	1578.82	H+		M_99	T_14	2511	H+
M_100	T_14	1309.04	H+		M_100	T_14	1740.9	H+
M_101	T_14	1652.19	H+		M_101	T_14	1452.49	H+
M_102	T_14	1312.17	H+		M_102	T_14	1953.71	H+
M_103	T_14	1908.48	H+		M_103	T_14	1472.63	H+
M_104	T_14	1607.18	H+		M_104	T_14	1526.85	H+
M_105	T_14	1900.23	H+		M_105	T_14	1595.89	H+
M_106	T_14	1610.96	H+		M_106	T_14	1678.2	H+
M_107	T_14	1581.41	H+		M_107	T_14	1756.6	H+
M_108	T_14	1813.87	H+		M_108	T_14	2710.94	H+
M_109	T_14	1971.21	H+		M_109	T_14	1709.72	H+
M_110	T_14	1902.15	H+		M_110	T_14	1756.17	H+
M_111	T_14	1640.43	H+		M_111	T_14	1989.82	H+
M_112	T_14	1679.24	H+		M_112	T_14	1905.52	H+
M_113	T_14	1707.31	H+		M_113	T_14	1877.36	H+
M_114	T_14	1799.31	H-		M_114	T_14	1810.67	H-
M_115	T_14	2156.59	H+		M_115	T_14	1801.88	H+
M_116	T_14	1653.67	H+		M_116	T_14	2045.82	H+
M_1	T_15	1562.91	H+		M_1	T_15	1597.87	H+
M_2	T_15	2044.83	H-		M_2	T_15	2092.71	H-
M_3	T_15	1651.31	H-		M_3	T_15	1695.61	H-
M_4	T_15	647.574	H+		M_4	T_15	601.202	H+
M_5	T_15	1749.89	H+		M_5	T_15	1797.72	H+
M_6	T_15	1433.93	H+		M_6	T_15	1473.6	H+
M_7	T_15	2090.19	H-		M_7	T_15	2150.04	H-
M_8	T_15	721.361	H+		M_8	T_15	727.279	H+
M_9	T_15	1467.26	H+		M_9	T_15	1523.48	H+
M_10	T_15	1762.57	H-		M_10	T_15	1823.31	H-
M_11	T_15	901.249	H+		M_11	T_15	945.687	H+
M_12	T_15	767.389	H+		M_12	T_15	807.677	H+
M_13	T_15	1661.51	H+		M_13	T_15	1731.53	H+
M_14	T_15	1226.68	H+		M_14	T_15	1288.2	H+
M_15	T_15	365.518	H+		M_15	T_15	395.865	H+
M_16	T_15	1075.69	H+		M_16	T_15	1152.3	H+
M_17	T_15	376.124	H+		M_17	T_15	259.561	H+
M_18	T_15	552.203	H+		M_18	T_15	624.961	H+
M_19	T_15	1923.95	H+		M_19	T_15	2011.01	H+
M_20	T_15	183.314	H+		M_20	T_15	158.973	H+
M_21	T_15	1769.76	H+		M_21	T_15	1860.39	H+
M_22	T_15	2007.79	H-		M_22	T_15	2100.83	H-
M_23	T_15	685.775	H+		M_23	T_15	792.835	H+
M_24	T_15	116.826	H+		M_24	T_15	293.553	H+
M_25	T_15	774.928	H+		M_25	T_15	892.924	H+
M_26	T_15	431.376	H+		M_26	T_15	572.841	H+
M_27	T_15	1557.75	H+		M_27	T_15	1665.58	H+
M_28	T_15	1344.29	H+		M_28	T_15	1456.78	H+
M_29	T_15	2031.09	H-		M_29	T_15	2137.57	H-
M_30	T_15	1896.86	H-		M_30	T_15	2005.55	H-
M_31	T_15	572.851	H+		M_31	T_15	727.239	H+
M_32	T_15	1174.96	H+		M_32	T_15	1300.86	H+
M_33	T_15	652.172	H+		M_33	T_15	803.134	H+
M_34	T_15	1638.1	H+		M_34	T_15	1757.68	H+
M_35	T_15	2254.74	H+		M_35	T_15	2366.31	H+
M_36	T_15	537.038	H+		M_36	T_15	711.005	H+
M_37	T_15	1036.45	H+		M_37	T_15	1176.85	H+
M_38	T_15	773.781	H+		M_38	T_15	931.138	H+
M_39	T_15	1318.18	H-		M_39	T_15	1451.01	H-
M_40	T_15	1877.35	H-		M_40	T_15	1997.41	H-
M_41	T_15	583.152	H-		M_41	T_15	764.1	H-
M_42	T_15	1078.84	H+		M_42	T_15	1228.11	H+
M_43	T_15	1887.56	H+		M_43	T_15	2018.36	H+
M_44	T_15	1587.17	H+		M_44	T_15	1720.45	H+
M_45	T_15	2244.05	H+		M_45	T_15	2366.72	H+
M_46	T_15	738.971	H+		M_46	T_15	918.232	H+
M_47	T_15	1493.01	H+		M_47	T_15	1636.88	H+
M_48	T_15	1729.98	H+		M_48	T_15	1868.21	H+
M_49	T_15	2025.18	H+		M_49	T_15	2160.31	H+
M_50	T_15	518.123	H+		M_50	T_15	710.618	H+
M_51	T_15	1817.74	H+		M_51	T_15	1958.92	H+
M_52	T_15	2112.82	H+		M_52	T_15	2245.36	H+
M_53	T_15	639.218	H+		M_53	T_15	836.621	H+
M_54	T_15	745.373	H+		M_54	T_15	938.181	H+
M_55	T_15	539.041	H+		M_55	T_15	705.335	H+
M_56	T_15	852.249	H+		M_56	T_15	1038.22	H+
M_57	T_15	2238.81	H+		M_57	T_15	2372.34	H+
M_58	T_15	652.555	H-		M_58	T_15	787.675	H-
M_59	T_15	1505.77	H-		M_59	T_15	1659.95	H-
M_60	T_15	615.48	H-		M_60	T_15	792.247	H-
M_61	T_15	1135.89	H+		M_61	T_15	1309.69	H+
M_62	T_15	1641.93	H+		M_62	T_15	1796.27	H+
M_63	T_15	1288.03	H+		M_63	T_15	1456.34	H+
M_64	T_15	1387.65	H+		M_64	T_15	1552.76	H+
M_65	T_15	1917.84	H+		M_65	T_15	2066.54	H+
M_66	T_15	738.262	H+		M_66	T_15	936.559	H+
M_67	T_15	1774.09	H+		M_67	T_15	1928.05	H+
M_68	T_15	1447.63	H+		M_68	T_15	1617.83	H+
M_69	T_15	1122.7	H+		M_69	T_15	1308.41	H+
M_70	T_15	1332.3	H-		M_70	T_15	1509.74	H-
M_71	T_15	787.417	H+		M_71	T_15	981.578	H+
M_72	T_15	1581.27	H+		M_72	T_15	1746.81	H+
M_73	T_15	2044.88	H-		M_73	T_15	2197.16	H-
M_74	T_15	1744.7	H+		M_74	T_15	1907.56	H+
M_75	T_15	902.471	H+		M_75	T_15	1101.11	H+
M_76	T_15	1091.67	H+		M_76	T_15	1284.04	H+
M_77	T_15	2381.07	H+		M_77	T_15	2530.09	H+
M_78	T_15	833.864	H-		M_78	T_15	1011.51	H-
M_79	T_15	1867.94	H+		M_79	T_15	2031.84	H+
M_80	T_15	1204.79	H+		M_80	T_15	1396.35	H+
M_81	T_15	949.882	H+		M_81	T_15	1109.08	H+
M_82	T_15	1358.4	H+		M_82	T_15	1548.36	H+
M_83	T_15	988.946	H+		M_83	T_15	1179.65	H+
M_84	T_15	2303.62	H+		M_84	T_15	2461.11	H+
M_85	T_15	981.151	H+		M_85	T_15	1152.61	H+
M_86	T_15	1090.54	H+		M_86	T_15	1289.15	H+
M_87	T_15	1583.31	H+		M_87	T_15	1766.47	H+
M_88	T_15	2076.22	H+		M_88	T_15	2244.01	H+
M_89	T_15	2310.58	H-		M_89	T_15	2472.43	H-
M_90	T_15	1864.59	H+		M_90	T_15	2039.75	H+
M_91	T_15	2450.4	H+		M_91	T_15	2608.86	H+
M_92	T_15	1130.42	H+		M_92	T_15	1323.18	H+
M_93	T_15	1153.79	H-		M_93	T_15	1311.15	H-
M_94	T_15	2312.85	H+		M_94	T_15	2479.78	H+
M_95	T_15	1729.63	H+		M_95	T_15	1916.24	H+
M_96	T_15	1353.56	H+		M_96	T_15	1552.06	H+
M_97	T_15	1622.74	H+		M_97	T_15	1814.88	H+
M_98	T_15	2537.56	H+		M_98	T_15	2701.77	H+
M_99	T_15	1250.88	H+		M_99	T_15	1412.38	H+
M_100	T_15	1498.34	H+		M_100	T_15	1695.41	H+
M_101	T_15	2096.01	H+		M_101	T_15	2274.15	H+
M_102	T_15	1341.19	H+		M_102	T_15	1539.36	H+
M_103	T_15	2409.32	H+		M_103	T_15	2578.72	H+
M_104	T_15	2008.7	H+		M_104	T_15	2192.24	H+
M_105	T_15	2354.42	H+		M_105	T_15	2532.01	H+
M_106	T_15	1943.67	H+		M_106	T_15	2134.07	H+
M_107	T_15	1863.6	H+		M_107	T_15	2057.47	H+
M_108	T_15	1494.35	H+		M_108	T_15	1652.98	H+
M_109	T_15	2401.3	H+		M_109	T_15	2582.65	H+
M_110	T_15	2291.55	H+		M_110	T_15	2477.66	H+
M_111	T_15	1808.88	H+		M_111	T_15	2007.2	H+
M_112	T_15	1915.19	H+		M_112	T_15	2111.69	H+
M_113	T_15	1970.03	H+		M_113	T_15	2165.39	H+
M_114	T_15	2129.76	H-		M_114	T_15	2321.06	H-
M_115	T_15	2606.57	H+		M_115	T_15	2785.63	H+
M_116	T_15	1791.81	H+		M_116	T_15	1990.47	H+
M_1	T_16	1299.15	H+		M_1	T_16	362.667	H+
M_2	T_16	1771.12	H-		M_2	T_16	613.438	H-
M_3	T_16	1381.24	H-		M_3	T_16	326.343	H-
M_4	T_16	513.037	H+		M_4	T_16	1100.87	H+
M_5	T_16	1477.37	H+		M_5	T_16	365.065	H+
M_6	T_16	1168.27	H+		M_6	T_16	318.237	H+
M_7	T_16	1810.98	H-		M_7	T_16	618.325	H-
M_8	T_16	509.254	H+		M_8	T_16	901.461	H+
M_9	T_16	1191.96	H+		M_9	T_16	187.091	H+
M_10	T_16	1483.89	H-		M_10	T_16	308.489	H-
M_11	T_16	641.178	H+		M_11	T_16	646.663	H+
M_12	T_16	516.114	H+		M_12	T_16	778.779	H+
M_13	T_16	1379.59	H+		M_13	T_16	183.38	H+
M_14	T_16	950.461	H+		M_14	T_16	303.077	H+
M_15	T_16	206.734	H+		M_15	T_16	1175.2	H+
M_16	T_16	794	H+		M_16	T_16	418.073	H+
M_17	T_16	652.246	H+		M_17	T_16	1828	H+
M_18	T_16	286.173	H+		M_18	T_16	947.131	H+
M_19	T_16	1637.36	H+		M_19	T_16	444.308	H+
M_20	T_16	468.014	H+		M_20	T_16	1663.62	H+
M_21	T_16	1482.78	H+		M_21	T_16	304.826	H+
M_22	T_16	1720.46	H-		M_22	T_16	542.581	H-
M_23	T_16	398.445	H+		M_23	T_16	812.213	H+
M_24	T_16	179.694	H+		M_24	T_16	1386.68	H+
M_25	T_16	487.85	H+		M_25	T_16	744.275	H+
M_26	T_16	153.73	H+		M_26	T_16	1085.54	H+
M_27	T_16	1270.32	H+		M_27	T_16	271.504	H+
M_28	T_16	1057.21	H+		M_28	T_16	311.29	H+
M_29	T_16	1743.7	H-		M_29	T_16	621.161	H-
M_30	T_16	1609.63	H-		M_30	T_16	513.5	H-
M_31	T_16	310.023	H+		M_31	T_16	1002.78	H+
M_32	T_16	890.823	H+		M_32	T_16	480.824	H+
M_33	T_16	384.371	H+		M_33	T_16	934.813	H+
M_34	T_16	1352.63	H+		M_34	T_16	416.717	H+
M_35	T_16	1968	H+		M_35	T_16	856.519	H+
M_36	T_16	315.516	H+		M_36	T_16	1105.96	H+
M_37	T_16	759.437	H+		M_37	T_16	645.896	H+
M_38	T_16	513.537	H+		M_38	T_16	887.48	H+
M_39	T_16	1037.2	H-		M_39	T_16	491.378	H-
M_40	T_16	1592.18	H-		M_40	T_16	579.918	H-
M_41	T_16	380.199	H-		M_41	T_16	1126.67	H-
M_42	T_16	809.051	H+		M_42	T_16	693.448	H+
M_43	T_16	1606.21	H+		M_43	T_16	680.989	H+
M_44	T_16	1306.73	H+		M_44	T_16	531.936	H+
M_45	T_16	1959.85	H+		M_45	T_16	912.668	H+
M_46	T_16	523.469	H+		M_46	T_16	1056.34	H+
M_47	T_16	1219	H+		M_47	T_16	617.579	H+
M_48	T_16	1452.39	H+		M_48	T_16	653.288	H+
M_49	T_16	1746.03	H+		M_49	T_16	825.754	H+
M_50	T_16	542.393	H+		M_50	T_16	1552.15	H+
M_51	T_16	1542.06	H+		M_51	T_16	737.678	H+
M_52	T_16	1832.43	H+		M_52	T_16	873.769	H+
M_53	T_16	527.805	H+		M_53	T_16	1324.69	H+
M_54	T_16	585.342	H+		M_54	T_16	1218	H+
M_55	T_16	656.411	H+		M_55	T_16	1740.19	H+
M_56	T_16	655.39	H+		M_56	T_16	1106.2	H+
M_57	T_16	1958.96	H+		M_57	T_16	989.368	H+
M_58	T_16	818.207	H-		M_58	T_16	1928.41	H-
M_59	T_16	1240.84	H-		M_59	T_16	741.056	H-
M_60	T_16	693.995	H-		M_60	T_16	1720.15	H-
M_61	T_16	900.902	H+		M_61	T_16	933.362	H+
M_62	T_16	1377.15	H+		M_62	T_16	795.099	H+
M_63	T_16	1042.08	H+		M_63	T_16	873.142	H+
M_64	T_16	1136.42	H+		M_64	T_16	848.566	H+
M_65	T_16	1647.86	H+		M_65	T_16	886.837	H+
M_66	T_16	675.492	H+		M_66	T_16	1471.95	H+
M_67	T_16	1508.93	H+		M_67	T_16	858.76	H+
M_68	T_16	1204.4	H+		M_68	T_16	934.016	H+
M_69	T_16	919.368	H+		M_69	T_16	1105.44	H+
M_70	T_16	1103.96	H-		M_70	T_16	1010.3	H-
M_71	T_16	769.33	H+		M_71	T_16	1609.04	H+
M_72	T_16	1330.33	H+		M_72	T_16	916.308	H+
M_73	T_16	1778.1	H-		M_73	T_16	1018.53	H-
M_74	T_16	1489.84	H+		M_74	T_16	957.998	H+
M_75	T_16	816.264	H+		M_75	T_16	1478.41	H+
M_76	T_16	917.165	H+		M_76	T_16	1231.4	H+
M_77	T_16	2111.47	H+		M_77	T_16	1253.48	H+
M_78	T_16	889.823	H-		M_78	T_16	1825.66	H-
M_79	T_16	1614.37	H+		M_79	T_16	1044.81	H+
M_80	T_16	1024.02	H+		M_80	T_16	1239.31	H+
M_81	T_16	1049.58	H+		M_81	T_16	2026.62	H+
M_82	T_16	1168.24	H+		M_82	T_16	1251.04	H+
M_83	T_16	980.612	H+		M_83	T_16	1758.96	H+
M_84	T_16	2042.1	H+		M_84	T_16	1281.44	H+
M_85	T_16	1047.56	H+		M_85	T_16	1963.66	H+
M_86	T_16	998.121	H+		M_86	T_16	1549.4	H+
M_87	T_16	1368.01	H+		M_87	T_16	1201.79	H+
M_88	T_16	1828.05	H+		M_88	T_16	1240.98	H+
M_89	T_16	2054.11	H-		M_89	T_16	1340.23	H-
M_90	T_16	1629.48	H+		M_90	T_16	1212.75	H+
M_91	T_16	2189.93	H+		M_91	T_16	1414.96	H+
M_92	T_16	1103.58	H+		M_92	T_16	1795.37	H+
M_93	T_16	1248.83	H-		M_93	T_16	2183.21	H-
M_94	T_16	2063.21	H+		M_94	T_16	1409.19	H+
M_95	T_16	1524.03	H+		M_95	T_16	1350.06	H+
M_96	T_16	1232.42	H+		M_96	T_16	1581.99	H+
M_97	T_16	1439.91	H+		M_97	T_16	1428.94	H+
M_98	T_16	2284.03	H+		M_98	T_16	1558.71	H+
M_99	T_16	1332.8	H+		M_99	T_16	2226.55	H+
M_100	T_16	1350.92	H+		M_100	T_16	1545.51	H+
M_101	T_16	1866.58	H+		M_101	T_16	1419.6	H+
M_102	T_16	1254.92	H+		M_102	T_16	1718.97	H+
M_103	T_16	2163.33	H+		M_103	T_16	1521.69	H+
M_104	T_16	1792.67	H+		M_104	T_16	1460.35	H+
M_105	T_16	2123.35	H+		M_105	T_16	1605.53	H+
M_106	T_16	1750.94	H+		M_106	T_16	1576.02	H+
M_107	T_16	1688.16	H+		M_107	T_16	1627.97	H+
M_108	T_16	1576.53	H+		M_108	T_16	2435.47	H+
M_109	T_16	2178.65	H+		M_109	T_16	1710.3	H+
M_110	T_16	2082.2	H+		M_110	T_16	1721.89	H+
M_111	T_16	1676.15	H+		M_111	T_16	1824.97	H+
M_112	T_16	1757.88	H+		M_112	T_16	1769.58	H+
M_113	T_16	1803.34	H+		M_113	T_16	1755.53	H+
M_114	T_16	1939.95	H-		M_114	T_16	1731.09	H-
M_115	T_16	2378.28	H+		M_115	T_16	1836.71	H+
M_116	T_16	1670.91	H+		M_116	T_16	1872.14	H+
M_1	T_17	857.619	H+		M_1	T_17	772.964	H+
M_2	T_17	1290.55	H-		M_2	T_17	420.814	H-
M_3	T_17	917.57	H-		M_3	T_17	651.894	H-
M_4	T_17	620.522	H+		M_4	T_17	1747.29	H+
M_5	T_17	1004.22	H+		M_5	T_17	559.193	H+
M_6	T_17	726.797	H+		M_6	T_17	844.384	H+
M_7	T_17	1315.69	H-		M_7	T_17	282.385	H-
M_8	T_17	442.294	H+		M_8	T_17	1553.19	H+
M_9	T_17	716.854	H+		M_9	T_17	743.305	H+
M_10	T_17	992.674	H-		M_10	T_17	464.91	H-
M_11	T_17	313.72	H+		M_11	T_17	1302.19	H+
M_12	T_17	308.198	H+		M_12	T_17	1436.86	H+
M_13	T_17	879.83	H+		M_13	T_17	512.871	H+
M_14	T_17	482.304	H+		M_14	T_17	953.563	H+
M_15	T_17	537.27	H+		M_15	T_17	1836	H+
M_16	T_17	310.277	H+		M_16	T_17	1078.57	H+
M_17	T_17	1159.46	H+		M_17	T_17	2488.4	H+
M_18	T_17	304.121	H+		M_18	T_17	1607.16	H+
M_19	T_17	1123.82	H+		M_19	T_17	225.893	H+
M_20	T_17	981.771	H+		M_20	T_17	2321.95	H+
M_21	T_17	968.462	H+		M_21	T_17	383.066	H+
M_22	T_17	1205.38	H-		M_22	T_17	177.167	H-
M_23	T_17	118.08	H+		M_23	T_17	1463.47	H+
M_24	T_17	693.027	H+		M_24	T_17	2040.39	H+
M_25	T_17	58.376	H+		M_25	T_17	1385.14	H+
M_26	T_17	384.785	H+		M_26	T_17	1732.78	H+
M_27	T_17	756.883	H+		M_27	T_17	635.359	H+
M_28	T_17	546.359	H+		M_28	T_17	842.86	H+
M_29	T_17	1230.08	H-		M_29	T_17	301.467	H-
M_30	T_17	1096.82	H-		M_30	T_17	383.526	H-
M_31	T_17	313.745	H+		M_31	T_17	1633.82	H+
M_32	T_17	399.937	H+		M_32	T_17	1039.08	H+
M_33	T_17	262.281	H+		M_33	T_17	1559.81	H+
M_34	T_17	847.765	H+		M_34	T_17	639.622	H+
M_35	T_17	1456.75	H+		M_35	T_17	385.738	H+
M_36	T_17	425.848	H+		M_36	T_17	1727.94	H+
M_37	T_17	324.607	H+		M_37	T_17	1212.81	H+
M_38	T_17	289.857	H+		M_38	T_17	1488.1	H+
M_39	T_17	557.109	H-		M_39	T_17	957.92	H-
M_40	T_17	1087.33	H-		M_40	T_17	509.895	H-
M_41	T_17	464.914	H-		M_41	T_17	1736.78	H-
M_42	T_17	405.006	H+		M_42	T_17	1227.58	H+
M_43	T_17	1114.47	H+		M_43	T_17	633.712	H+
M_44	T_17	821.992	H+		M_44	T_17	784.091	H+
M_45	T_17	1456.98	H+		M_45	T_17	533.289	H+
M_46	T_17	458.831	H+		M_46	T_17	1639.11	H+
M_47	T_17	760.838	H+		M_47	T_17	932.781	H+
M_48	T_17	975.286	H+		M_48	T_17	770.142	H+
M_49	T_17	1260.21	H+		M_49	T_17	677.584	H+
M_50	T_17	875.536	H+		M_50	T_17	2159.55	H+
M_51	T_17	1069.86	H+		M_51	T_17	782.248	H+
M_52	T_17	1342.02	H+		M_52	T_17	646.367	H+
M_53	T_17	687.237	H+		M_53	T_17	1910.87	H+
M_54	T_17	623.102	H+		M_54	T_17	1785.93	H+
M_55	T_17	1053.08	H+		M_55	T_17	2354.97	H+
M_56	T_17	570.093	H+		M_56	T_17	1654.42	H+
M_57	T_17	1469.43	H+		M_57	T_17	689.676	H+
M_58	T_17	1238.58	H-		M_58	T_17	2544.3	H-
M_59	T_17	814.419	H-		M_59	T_17	1035.76	H-
M_60	T_17	1046.26	H-		M_60	T_17	2321.64	H-
M_61	T_17	618.426	H+		M_61	T_17	1402.38	H+
M_62	T_17	945.003	H+		M_62	T_17	995.385	H+
M_63	T_17	698.592	H+		M_63	T_17	1280.94	H+
M_64	T_17	764.524	H+		M_64	T_17	1207.57	H+
M_65	T_17	1191.66	H+		M_65	T_17	877.388	H+
M_66	T_17	853.072	H+		M_66	T_17	2038.97	H+
M_67	T_17	1071.01	H+		M_67	T_17	965.61	H+
M_68	T_17	852.268	H+		M_68	T_17	1258.98	H+
M_69	T_17	730.016	H+		M_69	T_17	1569.26	H+
M_70	T_17	808.872	H-		M_70	T_17	1391.81	H-
M_71	T_17	986.91	H+		M_71	T_17	2172.23	H+
M_72	T_17	944.678	H+		M_72	T_17	1164.33	H+
M_73	T_17	1329.03	H-		M_73	T_17	942.831	H-
M_74	T_17	1084.11	H+		M_74	T_17	1103.75	H+
M_75	T_17	913.55	H+		M_75	T_17	2009.81	H+
M_76	T_17	804.088	H+		M_76	T_17	1704.45	H+
M_77	T_17	1649.85	H+		M_77	T_17	991.425	H+
M_78	T_17	1182.72	H-		M_78	T_17	2397.62	H-
M_79	T_17	1207.72	H+		M_79	T_17	1121.2	H+
M_80	T_17	872.89	H+		M_80	T_17	1674.56	H+
M_81	T_17	1376.68	H+		M_81	T_17	2599.74	H+
M_82	T_17	970.138	H+		M_82	T_17	1629.34	H+
M_83	T_17	1170.44	H+		M_83	T_17	2291.19	H+
M_84	T_17	1603.34	H+		M_84	T_17	1106.75	H+
M_85	T_17	1332.85	H+		M_85	T_17	2521.66	H+
M_86	T_17	1043.25	H+		M_86	T_17	2037.27	H+
M_87	T_17	1082.17	H+		M_87	T_17	1475.74	H+
M_88	T_17	1429.82	H+		M_88	T_17	1227.77	H+
M_89	T_17	1628.66	H-		M_89	T_17	1190.76	H-
M_90	T_17	1273.71	H+		M_90	T_17	1332.94	H+
M_91	T_17	1751.86	H+		M_91	T_17	1191.11	H+
M_92	T_17	1245.56	H+		M_92	T_17	2297.47	H+
M_93	T_17	1552.41	H-		M_93	T_17	2735.62	H-
M_94	T_17	1655.52	H+		M_94	T_17	1291.91	H+
M_95	T_17	1251.5	H+		M_95	T_17	1574.34	H+
M_96	T_17	1183.31	H+		M_96	T_17	1993.86	H+
M_97	T_17	1230.1	H+		M_97	T_17	1716.94	H+
M_98	T_17	1862.55	H+		M_98	T_17	1346.8	H+
M_99	T_17	1612.3	H+		M_99	T_17	2763.32	H+
M_100	T_17	1231.42	H+		M_100	T_17	1901.54	H+
M_101	T_17	1516.25	H+		M_101	T_17	1455.73	H+
M_102	T_17	1271.92	H+		M_102	T_17	2152.34	H+
M_103	T_17	1763.05	H+		M_103	T_17	1387.06	H+
M_104	T_17	1478.98	H+		M_104	T_17	1561.45	H+
M_105	T_17	1761.26	H+		M_105	T_17	1546.78	H+
M_106	T_17	1495.96	H+		M_106	T_17	1743.45	H+
M_107	T_17	1477.2	H+		M_107	T_17	1846.67	H+
M_108	T_17	1840.46	H+		M_108	T_17	2949.99	H+
M_109	T_17	1835.61	H+		M_109	T_17	1665.43	H+
M_110	T_17	1773.74	H+		M_110	T_17	1747.1	H+
M_111	T_17	1559.71	H+		M_111	T_17	2111.55	H+
M_112	T_17	1583.26	H+		M_112	T_17	1998.71	H+
M_113	T_17	1605.3	H+		M_113	T_17	1956.46	H+
M_114	T_17	1682.61	H-		M_114	T_17	1847.41	H-
M_115	T_17	2017.19	H+		M_115	T_17	1717.58	H+
M_116	T_17	1579.38	H+		M_116	T_17	2175.74	H+
M_1	T_18	734.212	H+		M_1	T_18	621.797	H+
M_2	T_18	1138.19	H-		M_2	T_18	396.437	H-
M_3	T_18	779.201	H-		M_3	T_18	504.782	H-
M_4	T_18	739.981	H+		M_4	T_18	1564.08	H+
M_5	T_18	858.734	H+		M_5	T_18	426.806	H+
M_6	T_18	608.297	H+		M_6	T_18	676.86	H+
M_7	T_18	1155.15	H-		M_7	T_18	292.746	H-
M_8	T_18	543.552	H+		M_8	T_18	1368.16	H+
M_9	T_18	575.687	H+		M_9	T_18	566.624	H+
M_10	T_18	836.325	H-		M_10	T_18	314.237	H-
M_11	T_18	338.239	H+		M_11	T_18	1115.73	H+
M_12	T_18	397.653	H+		M_12	T_18	1249.57	H+
M_13	T_18	718.828	H+		M_13	T_18	333.841	H+
M_14	T_18	358.655	H+		M_14	T_18	767.728	H+
M_15	T_18	700.573	H+		M_15	T_18	1646.96	H+
M_16	T_18	193.004	H+		M_16	T_18	889.3	H+
M_17	T_18	1330.88	H+		M_17	T_18	2298.96	H+
M_18	T_18	464.237	H+		M_18	T_18	1417.65	H+
M_19	T_18	952.872	H+		M_19	T_18	47.9837	H+
M_20	T_18	1154.08	H+		M_20	T_18	2132.22	H+
M_21	T_18	797.037	H+		M_21	T_18	198.489	H+
M_22	T_18	1033.29	H-		M_22	T_18	118.102	H-
M_23	T_18	290.078	H+		M_23	T_18	1273.93	H+
M_24	T_18	865.143	H+		M_24	T_18	1850.79	H+
M_25	T_18	207.746	H+		M_25	T_18	1196.4	H+
M_26	T_18	554.764	H+		M_26	T_18	1543.67	H+
M_27	T_18	585.433	H+		M_27	T_18	460.579	H+
[truncated: 5,889 more rows]

## Sheet: Figure 6f
ELISA
IL10	Set1	Set2	Set3
T-M-	1.15	1.01	1.05
T-M+	1.19	1.21	1.25
T+M-	0.92	1.13	1.076
T+M+	1.75	1.81	1.89
IL2	Set1	Set2	Set3
T-M-	0.92	0.98	1.09
T-M+	1.01	1.04	1.89
T+M-	1.55	1.63	1.57
T+M+	0.92	1.12	1.05
IFNG	Set1	Set2	Set3
T-M-	0.89	1.01	0.97
T-M+	0.87	0.88	0.96
T+M-	1.48	1.52	1.71
T+M+	0.97	1.02	1.01

## Sheet: Figure 6g
Cell_ID	GZMB-Intensity-Normalized	TIM3-Intensity-Normalized	Condition
1	0.132066	0.0227563	Ctr
2	0.117934	0.0158039	Ctr
3	0.135608	0.0335362	Ctr
4	0.144209	0.0324839	Ctr
5	0.151223	0.026853	Ctr
6	0.133925	0.0154665	Ctr
7	0.125824	0.0234593	Ctr
8	0.157115	0.0276738	Ctr
9	0.142232	0.0399641	Ctr
10	0.150169	0.0346866	Ctr
11	0.113939	0	Ctr
12	0.149674	0.0394758	Ctr
13	0.170153	0.0443747	Ctr
14	0.162195	0.0409931	Ctr
15	0.168433	0.053056	Ctr
16	0.173507	0.0416249	Ctr
17	0.146183	0.0387273	Ctr
18	0.179651	0.0463001	Ctr
19	0.172421	0.0478978	Ctr
20	0.178716	0.0407256	Ctr
21	0.178129	0.0360443	Ctr
22	0.176387	0.0529701	Ctr
23	0.184946	0.0386998	Ctr
24	0.182424	0.03524	Ctr
25	0.131034	0.0187946	Ctr
26	0.189893	0.0248619	Ctr
27	0.186958	0.0456675	Ctr
28	0.18468	0.0342259	Ctr
29	0.182631	0.0142245	Ctr
30	0.13451	0.0166835	Ctr
31	0.141628	0.00132893	Ctr
32	0.19756	0.0382252	Ctr
33	0.196522	0.0438237	Ctr
34	0.180572	0.012081	Ctr
35	0.195844	0.0508871	Ctr
36	0.199067	0.0199531	Ctr
37	0.188404	0.0121112	Ctr
38	0.146499	0.0113367	Ctr
39	0.194231	0.0274313	Ctr
40	0.193858	0.0186467	Ctr
41	0.2	0.0253671	Ctr
42	0.192859	0.0141314	Ctr
43	0.13919	0.00287462	Ctr
44	0.19456	0.0312662	Ctr
45	0.182594	0.0137777	Ctr
46	0.177566	0.0248323	Ctr
47	0.161806	0.0249734	Ctr
48	0.190915	0.0168712	Ctr
49	0.185003	0.0275574	Ctr
50	0.174408	0.0113237	Ctr
51	0.187861	0.0174433	Ctr
52	0.154732	0.0100595	Ctr
53	0.178213	0.00885094	Ctr
54	0.177407	0.0189222	Ctr
55	0.144156	0.025883	Ctr
56	0.183992	0.0169177	Ctr
57	0.185006	0.00686046	Ctr
58	0.180276	0.0294978	Ctr
59	0.165333	0.00671548	Ctr
60	0.0019679	0.511624	Ctr
61	0.00370456	0.625272	Ctr
62	0.00575314	0.460463	Ctr
63	0.0034066	0.527523	Ctr
64	0.0056726	0.558116	Ctr
65	0.00838522	0.475201	Ctr
66	0.00474156	0.624166	Ctr
67	0.00596216	0.636231	Ctr
68	0.0105638	0.656534	Ctr
69	0.0113333	0.758887	Ctr
70	0.00815086	0.763865	Ctr
71	0.00738865	0.626619	Ctr
72	0.00857011	0.697069	Ctr
73	0.00997954	0.776682	Ctr
74	0.00630012	0.703756	Ctr
75	0.00656172	0.648321	Ctr
76	0.010968	0.66863	Ctr
77	0.0108112	0.813402	Ctr
78	0.0124763	0.779568	Ctr
79	0.00436277	0.565561	Ctr
80	0.00870084	0.578791	Ctr
81	0.0123746	0.94697	Ctr
82	0.00480339	0.65118	Ctr
83	0.00700762	0.929153	Ctr
84	0.00524306	0.661415	Ctr
85	0.0153956	0.810329	Ctr
86	0.00591833	0.703062	Ctr
87	0.0118042	0.744627	Ctr
88	0.011574	0.959042	Ctr
89	0.00962966	0.832619	Ctr
90	0.00596598	0.733693	Ctr
91	0.00581536	0.603157	Ctr
92	0.0100312	0.683738	Ctr
93	0.0108727	0.812282	Ctr
94	0.00189307	0.685896	Ctr
95	0.00704841	0.82396	Ctr
96	0.00706589	0.775844	Ctr
97	0.0049024	0.634117	Ctr
98	0.00495202	0.426536	Ctr
99	0.00462973	0.630579	Ctr
100	0.00210647	0.600552	Ctr
101	0.00558484	0.639434	Ctr
102	0.00305472	0.674519	Ctr
103	0	0.689965	Ctr
104	0.007525	0.648832	Ctr
105	0.00244941	0.661656	Ctr
106	0.035439	0.542989	Ctr
107	0.0420565	0.62488	Ctr
108	0.0335924	0.665414	Ctr
109	0.0334977	0.628726	Ctr
110	0.0288944	0.828633	Ctr
111	0.0418961	0.626647	Ctr
112	0.0337134	0.851963	Ctr
113	0.0373821	0.856405	Ctr
114	0.0346629	0.705553	Ctr
115	0.0376914	0.897481	Ctr
116	0.0418794	1	Ctr
117	0.0300754	0.557271	Ctr
118	0.0300524	0.589782	Ctr
119	0.0287792	0.590521	Ctr
120	0.0274404	0.621117	Ctr
121	0.0367902	0.876924	Ctr
122	0.0381692	0.84551	Ctr
123	0.0423335	0.780869	Ctr
124	0.0443527	0.596348	Ctr
125	0.0480509	0.721379	Ctr
126	0.0401019	0.621487	Ctr
127	0.0356786	0.651162	Ctr
128	0.0355219	0.708638	Ctr
129	0.0312147	0.668552	Ctr
130	0.0323278	0.530462	Ctr
131	0.0389057	0.747721	Ctr
132	0.0274118	0.45535	Ctr
133	0.0338014	0.623462	Ctr
134	0.0305953	0.54919	Ctr
135	0.0426552	0.73308	Ctr
136	0.0384033	0.727803	Ctr
137	0.0337041	0.452077	Ctr
138	0.0345642	0.615603	Ctr
139	0.0418649	0.649515	Ctr
140	0.0473066	0.791215	Ctr
141	0.032072	0.7161	Ctr
142	0.0243341	0.460509	Ctr
143	0.0286469	0.65621	Ctr
144	0.0312668	0.60106	Ctr
145	0.02834	0.586368	Ctr
146	0.0251638	0.635047	Ctr
147	0.032633	0.690396	Ctr
148	0.0368979	0.691894	Ctr
149	0.0311275	0.561235	Ctr
150	0.0286943	0.849396	Ctr
151	0.0258529	0.58089	Ctr
152	0.0284942	0.470509	Ctr
153	0.0236008	0.549451	Ctr
154	0.0295615	0.54194	Ctr
155	0.0263462	0.41387	Ctr
156	0.0346528	0.61887	Ctr
157	0.0318966	0.584825	Ctr
158	0.0301228	0.572655	Ctr
159	0.024955	0.466444	Ctr
160	0.0187336	0.395696	Ctr
161	0.0303579	0.748327	Ctr
162	0.032951	0.559549	Ctr
163	0.0879849	0	MD
164	0.156954	0.266135	MD
165	0.360892	0.402115	MD
166	0.190455	0.184226	MD
167	0.223897	0.144738	MD
168	0.0940488	0.153069	MD
169	0.0791446	0.0321397	MD
170	0.0348945	0.255939	MD
171	0.163116	0.289129	MD
172	0.217432	0.258504	MD
173	0.0684655	0.0956019	MD
174	0.058538	0.229525	MD
175	0.390366	0.118491	MD
176	0.0811341	0.164655	MD
177	0.209714	0.379029	MD
178	0.0376851	0.601139	MD
179	0.131379	0.360091	MD
180	0.351355	0.522649	MD
181	0.673083	0.0674359	MD
182	0.0151441	0.0886908	MD
183	0.214215	0.0780408	MD
184	0.169061	0.212931	MD
185	0.131351	0.0455782	MD
186	0.0159906	0.167151	MD
187	0.344908	0.422486	MD
188	0.284059	0.0819964	MD
189	0.325467	0.108374	MD
190	0.349432	0.102288	MD
191	0.0244425	0.0961237	MD
192	0.107058	0.371755	MD
193	0.105534	0.517357	MD
194	0.14041	0.143912	MD
195	0.140327	0.105112	MD
196	0.0724188	0.459325	MD
197	0.336018	0.114902	MD
198	0.113828	0.262832	MD
199	0.0815459	0.343875	MD
200	0.0168535	0.308298	MD
201	0.112573	0.165655	MD
202	0.530237	0.379032	MD
203	0.208167	0.10175	MD
204	0.250154	0.41225	MD
205	1	0.279345	MD
206	0.139858	0.125226	MD
207	0.993719	0.21773	MD
208	0.146577	0.144598	MD
209	0.217166	0.644862	MD
210	0.0452824	0.221813	MD
211	0.715684	0.110046	MD
212	0.0572446	1	MD
213	0.197518	0.232057	MD
214	0.102706	0.228797	MD
215	0.30706	0.225761	MD
216	0.415686	0.691135	MD
217	0.41705	0.217049	MD
218	0.135391	0.127196	MD
219	0.022077	0.205949	MD
220	0.00371731	0.321021	MD
221	0.323597	0.216781	MD
222	0.0389	0.296115	MD
223	0.0251478	0.29375	MD
224	0.046852	0.0632032	MD
225	0.0905219	0.0848243	MD
226	0.0231296	0.278222	MD
227	0.23527	0.409318	MD
228	0.0783182	0.254749	MD
229	0.111195	0.246165	MD
230	0.350575	0.374228	MD
231	0.239684	0.359211	MD
232	0.532729	0.123948	MD
233	0.179597	0.241275	MD
234	0.0390913	0.134886	MD
235	0.0661813	0.132781	MD
236	0.30457	0.472169	MD
237	0.211056	0.395426	MD
238	0.103539	0.504126	MD
239	0.0955983	0.17768	MD
240	0.272892	0.223205	MD
241	0.172887	0.277442	MD
242	0.61894	0.368791	MD
243	0.35737	0.256081	MD
244	0.127646	0.268077	MD
245	0.191996	0.193977	MD
246	0	0.200526	MD
247	0.161132	0.508244	MD
248	0.133594	0.094926	MD
249	0.386701	0.168641	MD
250	0.153068	0.174771	MD
251	0.0638959	0.485322	MD
252	0.0451789	0.161048	MD
253	0.156892	0.194447	MD
254	0.591643	0.299429	MD
255	0.193326	0.322944	MD
256	0.198846	0.440941	MD
257	0.0691997	0.0931222	MD
258	0.137826	0.287039	MD
259	0.204021	0.343754	MD
260	0.0911614	0.16101	MD
261	0.143968	0.55663	MD
262	0.0853692	0.347647	MD
263	0.255065	0.203755	MD
264	0.0803787	0.154106	MD
265	0.194111	0.244036	MD
266	0.348892	0.45106	MD
267	0.312622	0.231109	MD
268	0.217354	0.138221	MD
269	0.490643	0.512298	IL10KO
270	0.174169	0.0861293	IL10KO
271	0.137277	0.107944	IL10KO
272	1	0.613381	IL10KO
273	0.515423	0.389563	IL10KO
274	0.750005	0.592422	IL10KO
275	0.566508	0.483226	IL10KO
276	0.136456	0.734629	IL10KO
277	0.21879	0.175469	IL10KO
278	0.614994	0.56254	IL10KO
279	0.182876	0.215611	IL10KO
280	0.170786	0.176504	IL10KO
281	0.666739	0.349215	IL10KO
282	0.106722	0.125633	IL10KO
283	0.139452	0.388682	IL10KO
284	0.229634	0.367896	IL10KO
285	0.440106	0.620795	IL10KO
286	0.317497	0.425339	IL10KO
287	0.159776	0.524919	IL10KO
288	0.275613	0.299209	IL10KO
289	0.0734892	0.274666	IL10KO
290	0.893125	0.0608236	IL10KO
291	0.0572706	0.0875539	IL10KO
292	0.242968	0.13132	IL10KO
293	0.216697	0.412251	IL10KO
294	0.0815957	0.349819	IL10KO
295	0.0366291	0.404251	IL10KO
296	0.374517	0.20654	IL10KO
297	0.137977	0.367379	IL10KO
298	0.373893	0.546028	IL10KO
299	0.0692363	0.0791333	IL10KO
300	0.0324229	0.2226	IL10KO
301	0.222424	1	IL10KO
302	0.360309	0.376522	IL10KO
303	0.141754	0.277335	IL10KO
304	0.406038	0.981268	IL10KO
305	0.0404862	0.398319	IL10KO
306	0.113279	0.59542	IL10KO
307	0.124291	0.539186	IL10KO
308	0.991358	0.334299	IL10KO
309	0.283679	0.30202	IL10KO
310	0.0877682	0.146204	IL10KO
311	0.279314	0.285849	IL10KO
312	0.552636	0.18429	IL10KO
313	0.567183	0.264852	IL10KO
314	0.528713	0.491194	IL10KO
315	0.136398	0	IL10KO
316	0.334992	0.348247	IL10KO
317	0.175617	0.367478	IL10KO
318	0.573718	0.550692	IL10KO
319	0.79443	0.250069	IL10KO
320	0.0530079	0.1599	IL10KO
321	0.46779	0.786931	IL10KO
322	0.301621	0.213304	IL10KO
323	0.464887	0.233472	IL10KO
324	0.114919	0.194042	IL10KO
325	0.0602068	0.185607	IL10KO
326	0.317415	0.417524	IL10KO
327	0.349998	0.081098	IL10KO
328	0.417243	0.387106	IL10KO
329	0.161132	0.216913	IL10KO
330	0.476344	0.113563	IL10KO
331	0.524474	0.401689	IL10KO
332	0.0855392	0.434668	IL10KO
333	0.574593	0.248853	IL10KO
334	0.440247	0.0824693	IL10KO
335	0.139257	0.158925	IL10KO
336	0	0.165574	IL10KO
337	0.0877886	0.187551	IL10KO
338	0.229286	0.961968	IL10KO
339	0.380485	0.247497	IL10KO
340	0.0837301	0.127373	IL10KO
341	0.307534	0.220458	IL10KO
342	0.294042	0.163366	IL10KO
343	0.245879	0.230297	IL10KO
344	0.340921	0.379963	IL10KO
345	0.312826	0.0954812	IL10KO
346	0.705378	0.377902	IL10KO
347	0.785676	0.542742	IL10KO
348	0.373379	0.578894	IL10KO
349	0.625173	0.311707	IL10KO
350	0.7873	0.517405	JAK
351	0.516781	0.578195	JAK
352	0.410959	0.556772	JAK
353	0.549288	0.350796	JAK
354	0.386048	0.0661465	JAK
355	0.630213	0.315192	JAK
356	0.864055	0.363568	JAK
357	0.240495	0.607619	JAK
358	0.494651	0.481623	JAK
359	0.208545	0.331969	JAK
360	0.5583	0.439615	JAK
361	0.927661	1	JAK
362	1	0.699789	JAK
363	0.170363	0.377135	JAK
364	0.414782	0.472664	JAK
365	0.325043	0.345708	JAK
366	0	0	JAK
367	0.258817	0.187458	JAK
368	0.0324497	0.0961396	JAK
369	0.223948	0.340506	JAK
370	0.724862	0.491346	JAK
371	0.185537	0.201726	JAK
372	0.602554	0.543092	JAK
373	0.482875	0.369644	JAK
374	0.256579	0.325636	JAK
375	0.27954	0.374351	JAK

## Sheet: Figure 7c
Cell Counts
	Set1	Set2	Set3	Set4			Set1	Set2	Set3	Set4
CD3-pre	202	253	249	346		CD68-pre	398	468	612	813
CD3-post	305	424	431	515		CD68-post	714	502	622	575
	Set1	Set2	Set3	Set4
CD4-pre	31	34	29	58
CD4-post	301	334	423	379
	Set1	Set2	Set3	Set4
CD8-pre	82	104	109	148
CD8-post	271	227	298	302

## Sheet: Supplementary Figure 6
Panel A												PanelB				PanelC
Sample	mRNA	Histology	Recurrence	Subtype	CIMP_status	survival	status	IDH_status	Gender	cutoff_group		Sample	Recurrence	mRNA		Sample	Histology	mRNA
CGGA_1001	8.02215	GBM	Primary	Mesenchymal	NA	112.7	0	Wild_type	Male	high		CGGA_1001	Primary	8.02215		300173630	Cellular Tumor	4.47966
CGGA_1002	7.48269	Anaplastic Astrocytoma	Primary	Proneural	NA	10	1	Wild_type	Female	high		CGGA_1002	Primary	7.48269		300173634	Microvascular proliferation	4.18155
CGGA_1003	2.22033	Oligodendroglioma	Primary		NA	112.7	0	Mutant	Female	low		CGGA_1003	Primary	2.22033		300173636	Cellular Tumor	4.86445
CGGA_1004	5.5744	Astrocytoma	Primary	Mesenchymal	NA	29.6	1	Wild_type	Female	high		CGGA_1004	Primary	5.5744		300173638	Leading Edge	2.40181
CGGA_1005	2.852	Astrocytoma	Primary		NA	112.6	0	Mutant	Female	low		CGGA_1005	Primary	2.852		300173640	Infiltrating Tumor	3.01423
CGGA_1006	5.04045	Anaplastic Astrocytoma	Primary	Mesenchymal	NA	8.4	1	Wild_type	Male	high		CGGA_1006	Primary	5.04045		300173642	Pseudopalisading cells	7.49806
CGGA_1007	4.82579	GBM	Primary	Classical	NA	11.3	1	Wild_type	Female	high		CGGA_1007	Primary	4.82579		300173644	Infiltrating Tumor	2.77065
CGGA_1008	5.78738	GBM	Primary	Classical	NA	10.4	1	Wild_type	Female	high		CGGA_1008	Primary	5.78738		300173646	Microvascular proliferation	3.67077
CGGA_1010	0.9855	Astrocytoma	Primary		NA	8.1	1	Mutant	Male	low		CGGA_1010	Primary	0.9855		300629309	Microvascular proliferation	5.36072
CGGA_1011	6.29094	GBM	Primary	Mesenchymal	NA	3.6	1	Wild_type	Female	high		CGGA_1011	Primary	6.29094		300629315	Cellular Tumor	4.10014
CGGA_1012	5.21801	Oligodendroglioma	Recurrent		NA	112	0	Mutant	Male	high		CGGA_1012	Recurrent	5.21801		300629317	Pseudopalisading cells	8.13687
CGGA_1013	4.20633	Astrocytoma	Primary		NA	56.7	1	Mutant	Female	high		CGGA_1013	Primary	4.20633		300629321	Pseudopalisading cells	6.01775
CGGA_1014	4.37226	Astrocytoma	Primary	Proneural	NA	8.6	1	Wild_type	Male	high		CGGA_1014	Primary	4.37226		300629323	Infiltrating Tumor	3.31299
CGGA_1015	6.46646	GBM	Primary	Mesenchymal	NA	5.4	1	Wild_type	Male	high		CGGA_1015	Primary	6.46646		300629325	Leading Edge	1.38038
CGGA_1017	2.07382	GBM	Primary	Proneural	NA	25.2	1	Wild_type	Female	low		CGGA_1017	Primary	2.07382		300629344	Cellular Tumor	1.82479
CGGA_1018	3.13093	Oligodendroglioma	Recurrent		NA	83.1	1	Mutant	Male	low		CGGA_1018	Recurrent	3.13093		300629346	Pseudopalisading cells	6.03096
CGGA_1019	6.84574	GBM	Recurrent	Mesenchymal	NA	7	1	Wild_type	Male	high		CGGA_1019	Recurrent	6.84574		300629348	Microvascular proliferation	3.87079
CGGA_1020	4.18982	Astrocytoma	Primary		NA	36.8	1	Mutant	Female	low		CGGA_1020	Primary	4.18982		300629350	Cellular Tumor	3.42612
CGGA_1022	6.73971	Astrocytoma	Recurrent	Classical	NA	17	0	Wild_type	Female	high		CGGA_1022	Recurrent	6.73971		300629352	Leading Edge	1.33367
CGGA_1023	5.93381	GBM	Primary	Classical	NA	22.4	1	Wild_type	Female	high		CGGA_1023	Primary	5.93381		300629356	Infiltrating Tumor	3.0289
CGGA_1024	4.1127	GBM	Primary	Proneural	NA	101.1	1	Wild_type	Male	low		CGGA_1024	Primary	4.1127		300629358	Cellular Tumor	4.8177
CGGA_1026	4.25096	GBM	Primary	Classical	NA	51.6	1	Wild_type	Male	high		CGGA_1026	Primary	4.25096		300629360	Pseudopalisading cells	4.10203
CGGA_1027	8.49185	Anaplastic Oligodendrolgioma	Primary		NA	88.4	0	Mutant	Male	high		CGGA_1027	Primary	8.49185		300629370	Pseudopalisading cells	4.23773
CGGA_103	3.19219	Anaplastic Astrocytoma	Primary		NA	39.1	1	Mutant	Male	low		CGGA_103	Primary	3.19219		300629372	Leading Edge	0.0691064
CGGA_1030	2.40054	Astrocytoma	Primary		NA	107.7	0	Mutant	Female	low		CGGA_1030	Primary	2.40054		300629374	Infiltrating Tumor	2.14666
CGGA_1031	4.1334	Astrocytoma	Primary		NA	80.8	1	Mutant	Female	low		CGGA_1031	Primary	4.1334		300629376	Microvascular proliferation	2.52011
CGGA_1032	3.63343	Astrocytoma	Primary	Mesenchymal	NA	21.1	1	Wild_type	Female	low		CGGA_1032	Primary	3.63343		300629382	Infiltrating Tumor	3.01438
CGGA_1033	1.20163	Oligoastrocytoma	Primary		NA	43.5	0		Male	low		CGGA_1033	Primary	1.20163		300629384	Microvascular proliferation	3.03478
CGGA_1034	5.9798	Anaplastic Astrocytoma	Primary	Classical	NA	24.8	1	Wild_type	Male	high		CGGA_1034	Primary	5.9798		300629386	Leading Edge	0.715102
CGGA_1035	10.0085	GBM	Primary	Mesenchymal	NA	18.6	1	Wild_type	Female	high		CGGA_1035	Primary	10.0085		300629399	Leading Edge	1.30026
CGGA_1036	7.02791	GBM	Primary	Proneural	NA	26.5	1	Wild_type	Male	high		CGGA_1036	Primary	7.02791		300629401	Infiltrating Tumor	2.07528
CGGA_1037	1.12433	Astrocytoma	Primary		NA	25.6	0		Male	low		CGGA_1037	Primary	1.12433		300629403	Cellular Tumor	2.0683
CGGA_1039	4.89724	GBM	Primary	Classical	NA	23.9	1	Wild_type	Male	high		CGGA_1039	Primary	4.89724		300629405	Pseudopalisading cells	6.63942
CGGA_1041	3.52857	GBM	Primary	Proneural	NA	105.3	0	Wild_type	Male	low		CGGA_1041	Primary	3.52857		300629407	Leading Edge	1.02674
CGGA_1045	6.70846	GBM	Primary	Mesenchymal	NA	11.4	1	Wild_type	Male	high		CGGA_1045	Primary	6.70846		300629409	Infiltrating Tumor	0.825576
CGGA_1046	4.09508	Astrocytoma	Primary		NA	93	0		Male	low		CGGA_1046	Primary	4.09508		300629422	Microvascular proliferation	2.73298
CGGA_1048	5.56194	Astrocytoma	Primary	Proneural	NA	23.1	0	Wild_type	Female	high		CGGA_1048	Primary	5.56194		300629424	Cellular Tumor	5.65295
CGGA_1049	7.69021	GBM	Primary	Classical	NA	26.6	1	Wild_type	Male	high		CGGA_1049	Primary	7.69021		300629426	Pseudopalisading cells	7.00692
CGGA_1050	3.52105	Oligodendroglioma	Primary		NA	99.9	0	Mutant	Male	low		CGGA_1050	Primary	3.52105		300629430	Infiltrating Tumor	6.76903
CGGA_1051	1.82375	Astrocytoma	Primary	Proneural	NA	27.6	1	Wild_type	Male	low		CGGA_1051	Primary	1.82375		300629432	Cellular Tumor	2.12399
CGGA_1052	5.33735	Oligodendroglioma	Primary		NA	97.4	0	Mutant	Male	high		CGGA_1052	Primary	5.33735		300629434	Pseudopalisading cells	5.03778
CGGA_1053	7.06889	GBM	Primary	Proneural	NA	12.2	1	Wild_type	Female	high		CGGA_1053	Primary	7.06889		300629436	Microvascular proliferation	1.58317
CGGA_1055	4.9855	Anaplastic Astrocytoma	Primary		NA	53	1	Mutant	Male	high		CGGA_1055	Primary	4.9855		301287568	Microvascular proliferation	3.37344
CGGA_1057	8.94117	Astrocytoma	Primary	Mesenchymal	NA	50.9	1	Wild_type	Female	high		CGGA_1057	Primary	8.94117		301287570	Cellular Tumor	3.10157
CGGA_1058	4.71425	Astrocytoma	Recurrent		NA	32.7	1	Mutant	Male	high		CGGA_1058	Recurrent	4.71425		301287572	Infiltrating Tumor	2.87123
CGGA_1059	4.81916	Astrocytoma	Recurrent		NA	0.7	1	Mutant	Female	high		CGGA_1059	Recurrent	4.81916		301287582	Cellular Tumor	2.36668
CGGA_106	6.01078	Astrocytoma	Recurrent	Proneural	NA	154.4	0	Wild_type	Male	high		CGGA_106	Recurrent	6.01078		301287584	Infiltrating Tumor	1.29848
CGGA_1060	3.83491	GBM	Recurrent		NA	7.5	1	Mutant	Male	low		CGGA_1060	Recurrent	3.83491		301287599	Infiltrating Tumor	1.79855
CGGA_1061	3.32048	Anaplastic Astrocytoma	Recurrent		NA	17.5	1	Mutant	Female	low		CGGA_1061	Recurrent	3.32048		301287601	Infiltrating Tumor	2.24241
CGGA_1065	2.12763	Oligodendroglioma	Primary		NA	99.4	0	Mutant	Female	low		CGGA_1063	Primary	0.790772		301287607	Infiltrating Tumor	7.43465
CGGA_1066	4.07468	Astrocytoma	Primary		NA	23.8	1	Mutant	Female	low		CGGA_1065	Primary	2.12763		301287609	Leading Edge	6.23704
CGGA_1068	7.53652	GBM	Secondary		NA	2.2	1	Mutant	Male	high		CGGA_1066	Primary	4.07468		301287611	Pseudopalisading cells	6.67438
CGGA_107	5.79364	Anaplastic Astrocytoma	Recurrent	Classical	NA	70.9	1	Wild_type	Female	high		CGGA_1068	Secondary	7.53652		301287613	Cellular Tumor	2.97489
CGGA_1070	5.03606	GBM	Primary	Classical	NA	10.9	1	Wild_type	Male	high		CGGA_1069	Recurrent	7.37217		301287615	Pseudopalisading cells	7.54363
CGGA_1071	7.28253	Astrocytoma	Primary	Classical	NA	98.9	0	Wild_type	Male	high		CGGA_107	Recurrent	5.79364		301287630	Cellular Tumor	2.47373
CGGA_1072	5.02015	GBM	Primary	Classical	NA	35.8	1	Wild_type	Male	high		CGGA_1070	Primary	5.03606		301287632	Microvascular proliferation	4.77201
CGGA_1073	5.27202	GBM	Primary	Classical	NA	8.9	1	Wild_type	Female	high		CGGA_1071	Primary	7.28253		301287634	Pseudopalisading cells	7.13459
CGGA_1074	7.77913	GBM	Primary	Mesenchymal	NA	2.8	1	Wild_type	Male	high		CGGA_1072	Primary	5.02015		301287636	Cellular Tumor	2.64349
CGGA_1075	5.88338	GBM	Primary	Mesenchymal	NA	13.1	1	Wild_type	Male	high		CGGA_1073	Primary	5.27202		301287638	Infiltrating Tumor	5.64069
CGGA_1077	7.61824	GBM	Primary	Mesenchymal	NA	19.4	1	Wild_type	Male	high		CGGA_1074	Primary	7.77913		301287640	Leading Edge	2.69585
CGGA_1078	5.40497	GBM	Recurrent	Classical	NA	10.4	1	Wild_type	Female	high		CGGA_1075	Primary	5.88338		301287644	Microvascular proliferation	3.25548
CGGA_1079	3.82782	Anaplastic Astrocytoma	Primary	Classical	NA	15.5	1	Wild_type	Male	low		CGGA_1077	Primary	7.61824		301287692	Microvascular proliferation	3.20788
CGGA_108	6.69599	Anaplastic Astrocytoma	Recurrent	Proneural	NA	12	1	Wild_type	Male	high		CGGA_1078	Recurrent	5.40497		301287698	Cellular Tumor	2.01623
CGGA_1081	3.29719	Anaplastic Astrocytoma	Recurrent	Proneural	NA	7.1	1	Wild_type	Female	low		CGGA_1079	Primary	3.82782		301287700	Microvascular proliferation	3.43526
CGGA_1083	5.78738	GBM	Primary	Mesenchymal	NA	14.8	1	Wild_type	Male	high		CGGA_108	Recurrent	6.69599		301287704	Infiltrating Tumor	3.78737
CGGA_1086	3.05485	GBM	Primary	Mesenchymal	NA	65	1	Wild_type	Female	low		CGGA_1081	Recurrent	3.29719		301287706	Leading Edge	0.927371
CGGA_1087	1.86394	Oligodendroglioma	Primary		NA	23	0	Mutant	Female	low		CGGA_1082	Primary	3.06178		301287708	Cellular Tumor	1.38699
CGGA_1091	8.06835	GBM	Primary	Classical	NA	36.7	1	Wild_type	Female	high		CGGA_1083	Primary	5.78738		301287728	Infiltrating Tumor	2.32916
CGGA_1094	4.53978	Anaplastic Astrocytoma	Recurrent		NA	8.3	1	Mutant	Female	high		CGGA_1086	Primary	3.05485		301287730	Leading Edge	2.4918
CGGA_1095	5.35085				NA	91.3	1	Mutant	Male	high		CGGA_1087	Primary	1.86394		301287734	Infiltrating Tumor	2.66499
CGGA_1097	3.75168	Astrocytoma	Primary	Classical	NA	45.3	1	Wild_type	Male	low		CGGA_1091	Primary	8.06835		301287736	Microvascular proliferation	2.78511
CGGA_1099	5.75061	GBM	Secondary	Classical	NA	4	1	Wild_type	Male	high		CGGA_1094	Recurrent	4.53978		301287738	Microvascular proliferation	2.78646
CGGA_1100	0.275007	Oligodendroglioma	Primary		NA	96.2	0	Mutant	Female	low		CGGA_1097	Primary	3.75168		301287740	Pseudopalisading cells	4.50124
CGGA_1101	0.545968	Astrocytoma	Primary	Proneural	NA	7	1	Wild_type	Female	low		CGGA_1099	Secondary	5.75061		301626595	Pseudopalisading cells	7.3657
CGGA_1103	4.18349	GBM	Primary		NA	19.2	1	Mutant	Female	low		CGGA_1100	Primary	0.275007		301626597	Cellular Tumor	2.6923
CGGA_1105	5.79338	GBM	Secondary		NA	20	1	Mutant	Male	high		CGGA_1101	Primary	0.545968		301626599	Pseudopalisading cells	4.06194
CGGA_1106	6.68215	GBM	Primary	Mesenchymal	NA	13.8	1	Wild_type	Male	high		CGGA_1103	Primary	4.18349		301626601	Leading Edge	1.28058
CGGA_1108	5.8936	Anaplastic Astrocytoma	Primary	Proneural	NA	22.5	1	Wild_type	Female	high		CGGA_1105	Secondary	5.79338		301626603	Infiltrating Tumor	5.21139
CGGA_1109	4.66164	GBM	Primary	Classical	NA	44.3	1	Wild_type	Male	high		CGGA_1106	Primary	6.68215		301626605	Cellular Tumor	2.87936
CGGA_1111	5.53605	Anaplastic Astrocytoma	Primary		NA	88.6	1	Mutant	Male	high		CGGA_1108	Primary	5.8936		301626607	Pseudopalisading cells	5.22118
CGGA_1113	5.54936	Anaplastic Oligodendrolgioma	Primary		NA	41.6	1	Mutant	Male	high		CGGA_1109	Primary	4.66164		301626609	Infiltrating Tumor	1.08915
CGGA_1114	7.79915	GBM	Primary	Mesenchymal	NA	15.1	1	Wild_type	Male	high		CGGA_1111	Primary	5.53605		301626679	Microvascular proliferation	4.01028
CGGA_1116	4.75916	GBM	Recurrent		NA	8.2	1	Mutant	Female	high		CGGA_1113	Primary	5.54936		301626681	Cellular Tumor	3.17705
CGGA_1118	3.82171	Anaplastic Astrocytoma	Recurrent		NA	13.1	1	Mutant	Male	low		CGGA_1114	Primary	7.79915		301626683	Pseudopalisading cells	3.79764
CGGA_1119	6.41244	GBM	Recurrent		NA	13.9	1	Mutant	Male	high		CGGA_1116	Recurrent	4.75916		301626685	Cellular Tumor	2.13755
CGGA_112	4.24565	Astrocytoma	Primary		NA	50.4	1	Mutant	Male	high		CGGA_1118	Recurrent	3.82171		301626687	Pseudopalisading cells	5.57724
CGGA_1120	2.75275	Anaplastic Oligoastrocytoma	Primary		NA	13.9	1	Mutant	Female	low		CGGA_1119	Recurrent	6.41244		301626689	Cellular Tumor	2.3886
CGGA_1121	3.77926	Anaplastic Astrocytoma	Recurrent		NA	95	0	Mutant	Female	low		CGGA_112	Primary	4.24565		301626693	Cellular Tumor	2.65823
CGGA_1124	8.50132	GBM	Primary	Mesenchymal	NA	15.9	1	Wild_type	Male	high		CGGA_1120	Primary	2.75275		301626695	Leading Edge	2.45651
CGGA_1126	4.02059	Anaplastic Astrocytoma	Primary		NA	25.8	1	Mutant	Male	low		CGGA_1121	Recurrent	3.77926		302262284	Leading Edge	1.8134
CGGA_1127	3.24945	Oligodendroglioma	Primary		NA	86.5	1		Male	low		CGGA_1124	Primary	8.50132		302262290	Microvascular proliferation	2.1427
CGGA_1129	3.55459	GBM	Secondary		NA	5.5	1	Mutant	Male	low		CGGA_1126	Primary	4.02059		302262292	Pseudopalisading cells	5.17331
CGGA_1130	4.34979	GBM	Recurrent		NA	13.2	1	Mutant	Female	high		CGGA_1127	Primary	3.24945		302262298	Pseudopalisading cells	5.34457
CGGA_1131	2.72028	Anaplastic Astrocytoma	Primary		NA	94.1	0	Mutant	Female	low		CGGA_1129	Secondary	3.55459		302262300	Cellular Tumor	2.69507
CGGA_1132	3.27947	Anaplastic Oligodendrolgioma	Recurrent		NA	94.1	0	Mutant	Female	low		CGGA_1130	Recurrent	4.34979		302263996	Leading Edge	2.48608
CGGA_1134	7.83036	GBM	Primary	Mesenchymal	NA	1.9	1	Wild_type	Female	high		CGGA_1131	Primary	2.72028		302263998	Infiltrating Tumor	0.798163
CGGA_1135	7.33396	GBM	Primary	Classical	NA	40.9	1	Wild_type	Male	high		CGGA_1132	Recurrent	3.27947		302264000	Cellular Tumor	1.9742
CGGA_1136	7.85275	GBM	Secondary		NA	7.8	1	Mutant	Female	high		CGGA_1134	Primary	7.83036		302264002	Pseudopalisading cells	4.47671
CGGA_1137	4.66562	Anaplastic Astrocytoma	Primary	Proneural	NA	93.6	0	Wild_type	Male	high		CGGA_1135	Primary	7.33396		302264004	Leading Edge	-0.533237
CGGA_1138	3.26903	GBM	Primary	Proneural	NA	13.5	1	Wild_type	Male	low		CGGA_1136	Secondary	7.85275		302264006	Microvascular proliferation	3.21798
CGGA_1139	4	GBM	Primary	Classical	NA	39.3	1	Wild_type	Female	low		CGGA_1137	Primary	4.66562		302264008	Microvascular proliferation	2.4327
CGGA_1140	3.61117	Anaplastic Astrocytoma	Recurrent	Proneural	NA	30.3	1	Wild_type	Female	low		CGGA_1138	Primary	3.26903		302264010	Microvascular proliferation	2.15102
CGGA_1141	2.39506	Anaplastic Astrocytoma	Primary	Proneural	NA	14.2	1	Wild_type	Male	low		CGGA_1139	Primary	4		303748195	Infiltrating Tumor	1.91254
CGGA_1142	5.01167	GBM	Primary	Classical	NA	33	1	Wild_type	Male	high		CGGA_1140	Recurrent	3.61117		303748199	Microvascular proliferation	2.85019
CGGA_1144	2.16993	Anaplastic Astrocytoma	Primary	Proneural	NA	82.4	0	Wild_type	Female	low		CGGA_1141	Primary	2.39506		303748201	Microvascular proliferation	2.95853
CGGA_1145	5.21956	Anaplastic Astrocytoma	Recurrent	Classical	NA	7.9	1	Wild_type	Male	high		CGGA_1142	Primary	5.01167		303748303	Cellular Tumor	2.97806
CGGA_1146	4.5404	Anaplastic Astrocytoma	Primary		NA	82.1	0	Mutant	Male	high		CGGA_1144	Primary	2.16993		303748305	Infiltrating Tumor	1.92262
CGGA_1147	3.60763	Astrocytoma	Primary		NA	92.9	0	Mutant	Male	low		CGGA_1145	Recurrent	5.21956		303748307	Leading Edge	1.84821
CGGA_1148	5.11645	Astrocytoma	Primary		NA	19.6	1	Mutant	Male	high		CGGA_1146	Primary	4.5404		303748309	Cellular Tumor	3.20729
CGGA_1152	6.40565	Astrocytoma	Primary	Mesenchymal	NA	92.4	0	Wild_type	Male	high		CGGA_1147	Primary	3.60763		303748311	Leading Edge	2.86492
CGGA_1154	4.56742	Anaplastic Astrocytoma	Recurrent		NA	12.1	1	Mutant	Female	high		CGGA_1148	Primary	5.11645		303748315	Infiltrating Tumor	3.66172
CGGA_1155	3.13093	Anaplastic Astrocytoma	Primary		NA	45.1	1	Mutant	Male	low		CGGA_1152	Primary	6.40565		303748317	Leading Edge	2.63011
CGGA_1156	5.09297	Astrocytoma	Primary		NA	92.2	0	Mutant	Female	high		CGGA_1154	Recurrent	4.56742		303748328	Cellular Tumor	3.82993
CGGA_1157	3.50843	Astrocytoma	Primary	Classical	NA	23.9	1	Wild_type	Male	low		CGGA_1155	Primary	3.13093		304357555	Cellular Tumor	2.2733
CGGA_1158	3.14568	Oligodendroglioma	Primary		NA	92	0	Mutant	Male	low		CGGA_1156	Primary	5.09297		304357557	Pseudopalisading cells	7.158
CGGA_1159	3.27947	Astrocytoma	Primary		NA	91.8	0	Mutant	Male	low		CGGA_1157	Primary	3.50843		304357559	Microvascular proliferation	3.85504
CGGA_1160	6.81506	Anaplastic Astrocytoma	Primary		NA	14	1	Mutant	Female	high		CGGA_1158	Primary	3.14568		304950286	Cellular Tumor	4.32798
CGGA_1161	2.90304	Anaplastic Astrocytoma	Primary		NA	91.8	0	Mutant	Male	low		CGGA_1159	Primary	3.27947		304950288	Pseudopalisading cells	5.19604
CGGA_1162	2.06005	Anaplastic Oligoastrocytoma	Primary		NA	91.6	0		Male	low		CGGA_1160	Primary	6.81506		304950290	Microvascular proliferation	3.37812
CGGA_1164	2.86394	GBM	Recurrent		NA	33.6	1	Mutant	Female	low		CGGA_1161	Primary	2.90304		304950292	Cellular Tumor	2.25797
CGGA_1169	3.98459	Anaplastic Astrocytoma	Primary		NA	58	1	Mutant	Male	low		CGGA_1162	Primary	2.06005		304950294	Pseudopalisading cells	5.21465
CGGA_1170	4.80271	GBM	Secondary		NA	11.4	1	Mutant	Male	high		CGGA_1164	Recurrent	2.86394		304950296	Microvascular proliferation	2.26305
CGGA_1171	8.22453	GBM	Primary	Mesenchymal	NA	13.5	1	Wild_type	Male	high		CGGA_1169	Primary	3.98459
CGGA_1172	7.2666	GBM	Primary		NA	90.2	0	Mutant	Female	high		CGGA_1170	Secondary	4.80271
CGGA_1175	4.7447	GBM	Secondary		NA	14.5	1	Mutant	Female	high		CGGA_1171	Primary	8.22453
CGGA_1177	10.1941	GBM	Recurrent	Mesenchymal	NA	14.8	1	Wild_type	Male	high		CGGA_1172	Primary	7.2666
CGGA_1178	3.65992	Anaplastic Astrocytoma	Recurrent		NA	13.9	1	Mutant	Male	low		CGGA_1175	Secondary	4.7447
CGGA_1180	7.36151	GBM	Primary	Mesenchymal	NA	40.3	0	Wild_type	Female	high		CGGA_1177	Recurrent	10.1941
CGGA_1181	4.31615	Astrocytoma	Primary		NA	10.5	0	Mutant	Male	high		CGGA_1178	Recurrent	3.65992
CGGA_1183	3.44758	Anaplastic Astrocytoma	Primary	Classical	NA	13.4	1	Wild_type	Female	low		CGGA_1180	Primary	7.36151
CGGA_1184	2.64847	Anaplastic Astrocytoma	Recurrent		NA	5.1	1	Mutant	Male	low		CGGA_1181	Primary	4.31615
CGGA_1185	3.76765	Anaplastic Astrocytoma	Recurrent	Proneural	NA	24	1	Wild_type	Female	low		CGGA_1183	Primary	3.44758
CGGA_1188	5.54659	GBM	Secondary		NA	8.4	1	Mutant	Female	high		CGGA_1184	Recurrent	2.64847
CGGA_1189	3.08576	Anaplastic Oligodendrolgioma	Primary		NA	88.6	0	Mutant	Female	low		CGGA_1185	Recurrent	3.76765
CGGA_1190	4.22419	Anaplastic Astrocytoma	Primary		NA	88.6	0	Mutant	Female	high		CGGA_1188	Secondary	5.54659
CGGA_1191	2.53854	Anaplastic Oligodendrolgioma	Primary		NA	88.6	0	Mutant	Male	low		CGGA_1189	Primary	3.08576
CGGA_1192	5.8387	Astrocytoma	Primary		NA	88.5	0	Mutant	Female	high		CGGA_1190	Primary	4.22419
CGGA_1195	3.34483	Anaplastic Astrocytoma	Primary		NA	15.6	1	Mutant	Male	low		CGGA_1191	Primary	2.53854
CGGA_1197	4.49953	GBM	Secondary		NA	31	1	Mutant	Male	high		CGGA_1192	Primary	5.8387
CGGA_1198	1.40599	Oligodendroglioma	Primary		NA	88.1	0	Mutant	Male	low		CGGA_1195	Primary	3.34483
CGGA_120	4.56925	GBM	Recurrent	Classical	NA	9.5	1	Wild_type	Male	high		CGGA_1197	Secondary	4.49953
CGGA_1204	2.14405	Oligodendroglioma	Primary		NA	87.7	0	Mutant	Male	low		CGGA_1198	Primary	1.40599
CGGA_1205	2.01792	Anaplastic Astrocytoma	Primary	Proneural	NA	30.5	1	Wild_type	Female	low		CGGA_120	Recurrent	4.56925
CGGA_1207	2.56803	Anaplastic Oligoastrocytoma	Primary		NA	87.5	0		Female	low		CGGA_1204	Primary	2.14405
CGGA_1208	8.84351	GBM	Recurrent	Mesenchymal	NA	5.3	1	Wild_type	Male	high		CGGA_1205	Primary	2.01792
CGGA_1211	3.74631	Oligodendroglioma	Primary		NA	87.3	0	Mutant	Male	low		CGGA_1207	Primary	2.56803
CGGA_1212	3.21568	Anaplastic Astrocytoma	Primary		NA	75.4	1	Mutant	Male	low		CGGA_1208	Recurrent	8.84351
CGGA_1214	5.31759	GBM	Primary	Classical	NA	19.9	1	Wild_type	Female	high		CGGA_1211	Primary	3.74631
CGGA_1215	6.0505	Anaplastic Astrocytoma	Recurrent		NA	1	1	Mutant	Male	high		CGGA_1212	Primary	3.21568
CGGA_1216	4.25323	GBM	Primary	Classical	NA	10.3	1	Wild_type	Male	high		CGGA_1214	Primary	5.31759
CGGA_1218	6.38853	GBM	Secondary	Classical	NA	9.4	1	Wild_type	Male	high		CGGA_1215	Recurrent	6.0505
CGGA_1219	4.1643	GBM	Primary		NA	69.7	1	Mutant	Female	low		CGGA_1216	Primary	4.25323
CGGA_1223	3.68706	Anaplastic Astrocytoma	Primary	Classical	NA	22.4	1	Wild_type	Male	low		CGGA_1218	Secondary	6.38853
CGGA_1224	7.43221	GBM	Primary	Mesenchymal	NA	8.9	1	Wild_type	Male	high		CGGA_1219	Primary	4.1643
CGGA_1226	3.26454	Astrocytoma	Primary	Classical	NA	22	1	Wild_type	Female	low		CGGA_1223	Primary	3.68706
CGGA_1227	3.31325	GBM	Recurrent	Classical	NA	39.4	1	Wild_type	Female	low		CGGA_1224	Primary	7.43221
CGGA_1228	5.60733	Astrocytoma	Primary	Proneural	NA	86.3	0	Wild_type	Male	high		CGGA_1226	Primary	3.26454
CGGA_1231	5.77716	Anaplastic Astrocytoma	Recurrent	Mesenchymal	NA	74.9	1	Wild_type	Female	high		CGGA_1227	Recurrent	3.31325
CGGA_1232	4.76022	Anaplastic Astrocytoma	Primary		NA	68	1	Mutant	Male	high		CGGA_1228	Primary	5.60733
CGGA_1234	7.40224	GBM	Primary	Mesenchymal	NA	23.2	1	Wild_type	Male	high		CGGA_1231	Recurrent	5.77716
CGGA_1235	4.48671	Anaplastic Oligodendrolgioma	Primary		NA	86	0	Mutant	Female	high		CGGA_1232	Primary	4.76022
CGGA_1236	3.29425	GBM	Primary	Proneural	NA	6.3	1	Wild_type	Female	low		CGGA_1234	Primary	7.40224
CGGA_1237	5.20006	GBM	Primary	Proneural	NA	9.7	1	Wild_type	Male	high		CGGA_1235	Primary	4.48671
CGGA_1238	4.06867	Astrocytoma	Primary	Proneural	NA	85.8	0	Wild_type	Female	low		CGGA_1236	Primary	3.29425
CGGA_1239	3.80529	Oligodendroglioma	Primary		NA	85.8	0	Mutant	Female	low		CGGA_1237	Primary	5.20006
CGGA_1240	8.66885	GBM	Primary	Mesenchymal	NA	0.6	1	Wild_type	Male	high		CGGA_1238	Primary	4.06867
CGGA_1246	3.13093	Anaplastic Oligodendrolgioma	Primary		NA	85	0	Mutant	Male	low		CGGA_1239	Primary	3.80529
CGGA_1248	4.24184	GBM	Recurrent	Proneural	NA	4.5	1	Wild_type	Male	high		CGGA_1240	Primary	8.66885
CGGA_1251	3.94953	GBM	Primary	Proneural	NA	8.9	1	Wild_type	Female	low		CGGA_1246	Primary	3.13093
CGGA_1255	5.10769	GBM	Recurrent	Mesenchymal	NA	3.9	1	Wild_type	Male	high		CGGA_1248	Recurrent	4.24184
CGGA_1256	3.38681	GBM	Primary		NA	84.1	0		Female	low		CGGA_1251	Primary	3.94953
CGGA_1257	4.12433	GBM	Recurrent	Proneural	NA	6.3	1	Wild_type	Male	low		CGGA_1255	Recurrent	5.10769
CGGA_1258	6.05181	GBM	Primary	Proneural	NA	3.7	1	Wild_type	Male	high		CGGA_1256	Primary	3.38681
CGGA_1260	4.93404	GBM	Recurrent	Proneural	NA	5.8	1	Wild_type	Male	high		CGGA_1257	Recurrent	4.12433
CGGA_1262	4.62702	GBM	Recurrent	Mesenchymal	NA	5.5	1	Wild_type	Female	high		CGGA_1258	Primary	6.05181
CGGA_1263	3.9486	Anaplastic Astrocytoma	Primary	Classical	NA	25.4	1	Wild_type	Male	low		CGGA_1260	Recurrent	4.93404
CGGA_1264	4	Anaplastic Oligodendrolgioma	Primary		NA	83.5	0	Mutant	Female	low		CGGA_1262	Recurrent	4.62702
CGGA_1269	3.30889	Anaplastic Oligodendrolgioma	Primary		NA	83.3	0	Mutant	Female	low		CGGA_1263	Primary	3.9486
CGGA_1270	7.64731	GBM	Primary	Proneural	NA	6.2	1	Wild_type	Female	high		CGGA_1264	Primary	4
CGGA_1271	3.43162	GBM	Recurrent	Classical	NA	17.2	1	Wild_type	Male	low		CGGA_1269	Primary	3.30889
CGGA_1272	6.55198	GBM	Secondary		NA	4.1	1	Mutant	Male	high		CGGA_1270	Primary	7.64731
CGGA_1273	3.3978	Anaplastic Astrocytoma	Recurrent		NA	80.2	0	Mutant	Male	low		CGGA_1271	Recurrent	3.43162
CGGA_1275	5.69237	GBM	Primary	Mesenchymal	NA	6	1	Wild_type	Male	high		CGGA_1272	Secondary	6.55198
CGGA_1280	3.6792	Anaplastic Astrocytoma	Primary	Classical	NA	14.7	1	Wild_type	Male	low		CGGA_1273	Recurrent	3.3978
CGGA_1281	2.73552	Anaplastic Astrocytoma	Primary	Proneural	NA	82.9	0	Wild_type	Male	low		CGGA_1275	Primary	5.69237
CGGA_1282	3.29719	GBM	Primary	Classical	NA	36.7	1	Wild_type	Female	low		CGGA_1280	Primary	3.6792
CGGA_1283	3.14078	GBM	Secondary	Proneural	NA	0.7	1	Wild_type	Male	low		CGGA_1281	Primary	2.73552
CGGA_1284	6.84323	Anaplastic Astrocytoma	Primary	Mesenchymal	NA	3.2	1	Wild_type	Male	high		CGGA_1282	Primary	3.29719
CGGA_1285	5.99503	GBM	Recurrent	Mesenchymal	NA	2.6	1	Wild_type	Female	high		CGGA_1283	Secondary	3.14078
CGGA_1286	3.03386	Oligodendroglioma	Primary		NA	82.8	0	Mutant	Female	low		CGGA_1284	Primary	6.84323
CGGA_1287	4.12516	GBM	Primary		NA	17.5	1	Mutant	Male	low		CGGA_1285	Recurrent	5.99503
CGGA_1291	0.948601	Anaplastic Oligodendrolgioma	Primary		NA	79.6	0		Male	low		CGGA_1286	Primary	3.03386
CGGA_1292	3.34625	Anaplastic Astrocytoma	Primary	Proneural	NA	82.6	0	Wild_type	Male	low		CGGA_1287	Primary	4.12516
CGGA_1295	6.48236	Anaplastic Astrocytoma	Recurrent		NA	10.2	1	Mutant	Male	high		CGGA_1291	Primary	0.948601
CGGA_1299	4.70929	GBM	Primary	Classical	NA	18.1	1	Wild_type	Male	high		CGGA_1292	Primary	3.34625
CGGA_1300	4.59872	Anaplastic Astrocytoma	Primary		NA	58.9	1	Mutant	Male	high		CGGA_1295	Recurrent	6.48236
CGGA_1301	6.32229	GBM	Secondary	Mesenchymal	NA	7.9	1	Wild_type	Male	high		CGGA_1299	Primary	4.70929
CGGA_1303	0.970854	Anaplastic Oligoastrocytoma	Primary		NA	81.3	0	Mutant	Female	low		CGGA_1300	Primary	4.59872
CGGA_1305	4.78031	Anaplastic Astrocytoma	Primary		NA	82	0	Mutant	Male	high		CGGA_1301	Secondary	6.32229
CGGA_1307	4.99232	Anaplastic Astrocytoma	Primary		NA	31.7	0	Mutant	Female	high		CGGA_1303	Primary	0.970854
CGGA_1309	2.52105	Anaplastic Oligodendrolgioma	Primary		NA	31.7	0		Male	low		CGGA_1305	Primary	4.78031
CGGA_1311	2.43029	Anaplastic Oligodendrolgioma	Recurrent		NA	35.5	1	Mutant	Female	low		CGGA_1307	Primary	4.99232
CGGA_1313	8.43254	GBM	Primary	Classical	NA	12.5	1	Wild_type	Male	high		CGGA_1309	Primary	2.52105
CGGA_1314	5.11936	GBM	Primary		NA	5.7	1	Mutant	Female	high		CGGA_1311	Recurrent	2.43029
CGGA_1317	0.575312	Oligoastrocytoma	Primary		NA	81.4	0	Mutant	Male	low		CGGA_1313	Primary	8.43254
CGGA_1318	5.39951	Astrocytoma	Primary		NA	49.2	0	Mutant	Male	high		CGGA_1314	Primary	5.11936
CGGA_1319	2.66676	Anaplastic Oligodendrolgioma	Primary	Proneural	NA	81.3	0	Wild_type	Female	low		CGGA_1317	Primary	0.575312
CGGA_1320	3.83086	GBM	Primary	Proneural	NA	1.9	1	Wild_type	Male	low		CGGA_1318	Primary	5.39951
CGGA_1321	4.02503	Anaplastic Astrocytoma	Primary		NA	23.1	1	Mutant	Male	low		CGGA_1319	Primary	2.66676
CGGA_1322	3.64962	Anaplastic Astrocytoma	Primary		NA	8.3	1	Mutant	Male	low		CGGA_1320	Primary	3.83086
CGGA_1324	5.45812	GBM	Secondary		NA	27.9	1	Mutant	Male	high		CGGA_1321	Primary	4.02503
CGGA_1326	4.4121	GBM	Primary		NA	10.6	1	Mutant	Male	high		CGGA_1322	Primary	3.64962
CGGA_1329	3.33056	Anaplastic Astrocytoma	Recurrent		NA	10.7	1	Mutant	Female	low		CGGA_1324	Secondary	5.45812
CGGA_1330	5.49889	Astrocytoma	Primary		NA	80.8	0	Mutant	Male	high		CGGA_1325	Recurrent	3.87578
CGGA_1332	4.24641	GBM	Primary	Classical	NA	16.8	0	Wild_type	Female	high		CGGA_1326	Primary	4.4121
CGGA_1334	3.58616	Astrocytoma	Primary	Classical	NA	4.8	1	Wild_type	Female	low		CGGA_1329	Recurrent	3.33056
CGGA_1335	3.13093	Oligodendroglioma	Primary		NA	80.6	0	Mutant	Female	low		CGGA_1330	Primary	5.49889
CGGA_1337	3.33914	GBM	Recurrent		NA	71.4	1		Male	low		CGGA_1332	Primary	4.24641
CGGA_1338	7.84837	GBM	Primary	Mesenchymal	NA	36.9	1	Wild_type	Female	high		CGGA_1334	Primary	3.58616
CGGA_1339	3.19061	Oligodendroglioma	Primary		NA	80.4	0	Mutant	Male	low		CGGA_1335	Primary	3.13093
CGGA_1340	3.73552	Anaplastic Astrocytoma	Primary	Proneural	NA	36.5	1	Wild_type	Male	low		CGGA_1337	Recurrent	3.33914
CGGA_1342	7.64861	GBM	Primary	Mesenchymal	NA	6.1	1	Wild_type	Male	high		CGGA_1338	Primary	7.84837
CGGA_1343	5.36247	GBM	Recurrent	Classical	NA	3.1	1	Wild_type	Male	high		CGGA_1339	Primary	3.19061
CGGA_1345	4.72683	Oligodendroglioma	Primary		NA	80.1	0	Mutant	Male	high		CGGA_1340	Primary	3.73552
CGGA_1346	5.93664	GBM	Secondary	Mesenchymal	NA	9.3	1	Wild_type	Female	high		CGGA_1342	Primary	7.64861
CGGA_135	7.09677	Anaplastic Astrocytoma	Primary	Mesenchymal	NA	63.3	1	Wild_type	Female	high		CGGA_1343	Recurrent	5.36247
CGGA_1350	0.454176	Oligodendroglioma	Primary		NA	79.9	0	Mutant	Male	low		CGGA_1345	Primary	4.72683
CGGA_1353	5.61383	GBM	Primary	Classical	NA	33.6	1	Wild_type	Male	high		CGGA_1346	Secondary	5.93664
CGGA_1354	3.50589	GBM	Primary	Classical	NA	17.4	1	Wild_type	Female	low		CGGA_135	Primary	7.09677
CGGA_1356	3.39917	Anaplastic Astrocytoma	Recurrent		NA	31.2	1	Mutant	Male	low		CGGA_1350	Primary	0.454176
CGGA_1359	3.81967	Anaplastic Astrocytoma	Recurrent	Proneural	NA	11.3	1	Wild_type	Male	low		CGGA_1353	Primary	5.61383
CGGA_1361	3.76765	Oligodendroglioma	Primary		NA	79.4	0	Mutant	Male	low		CGGA_1354	Primary	3.50589
CGGA_1362	4.0054	Anaplastic Astrocytoma	Primary	Proneural	NA	79.4	0	Wild_type	Female	low		CGGA_1356	Recurrent	3.39917
CGGA_1365	6.63778	GBM	Primary	Mesenchymal	NA	8.3	1	Wild_type	Male	high		CGGA_1359	Recurrent	3.81967
CGGA_1368	0.0565835	Oligodendroglioma	Primary		NA	79.2	0	Mutant	Male	low		CGGA_1361	Primary	3.76765
CGGA_1369	2.97636	Anaplastic Oligodendrolgioma	Primary		NA	11.8	0	Mutant	Female	low		CGGA_1362	Primary	4.0054
CGGA_1370	3.12433	GBM	Recurrent	Classical	NA	10.7	0	Wild_type	Male	low		CGGA_1365	Primary	6.63778
CGGA_1371	6.29205	GBM	Primary	Mesenchymal	NA	79	0	Wild_type	Male	high		CGGA_1368	Primary	0.0565835
CGGA_1374	6.59096	Anaplastic Astrocytoma	Recurrent		NA	4.6	1	Mutant	Male	high		CGGA_1369	Primary	2.97636
CGGA_1375	3.54844	GBM	Secondary		NA	3	1	Mutant	Female	low		CGGA_1370	Recurrent	3.12433
CGGA_1377	3.87381	Anaplastic Astrocytoma	Primary		NA	78.6	0	Mutant	Male	low		CGGA_1371	Primary	6.29205
CGGA_1378	1.52105	GBM	Primary	Proneural	NA	12.4	1	Wild_type	Male	low		CGGA_1374	Recurrent	6.59096
CGGA_1380	4.78869	GBM	Primary	Proneural	NA	9.6	1	Wild_type	Male	high		CGGA_1375	Secondary	3.54844
CGGA_1381	4.96763	GBM	Recurrent		NA	1.5	1	Mutant	Female	high		CGGA_1377	Primary	3.87381
CGGA_1382	4.68818	GBM	Primary	Classical	NA	9.3	1	Wild_type	Male	high		CGGA_1378	Primary	1.52105
CGGA_1383	3.08576	Anaplastic Astrocytoma	Recurrent		NA	29.1	0	Mutant	Female	low		CGGA_1380	Primary	4.78869
CGGA_1384	4.82985	GBM	Primary		NA	6.3	1	Mutant	Female	high		CGGA_1381	Recurrent	4.96763
CGGA_1386	3.0321	Anaplastic Oligodendrolgioma	Primary		NA	78.3	0		Male	low		CGGA_1382	Primary	4.68818
CGGA_1387	5.10978	GBM	Recurrent	Classical	NA	3	1	Wild_type	Male	high		CGGA_1383	Recurrent	3.08576
CGGA_1388	6.0177	Anaplastic Astrocytoma	Recurrent		NA	15.9	1	Mutant	Male	high		CGGA_1384	Primary	4.82985
CGGA_1389	2.19219	Anaplastic Oligodendrolgioma	Primary		NA	54.9	1	Mutant	Female	low		CGGA_1386	Primary	3.0321
CGGA_139	2.01792	GBM	Primary		NA	22.8	1	Mutant	Male	low		CGGA_1387	Recurrent	5.10978
CGGA_1390	4.1102	Anaplastic Astrocytoma	Recurrent		NA	67.4	0	Mutant	Male	low		CGGA_1388	Recurrent	6.0177
CGGA_1391	5.06307	GBM	Primary	Proneural	NA	14	0	Wild_type	Male	high		CGGA_1389	Primary	2.19219
CGGA_1392	6.83769	GBM	Primary	Proneural	NA	15.6	1	Wild_type	Male	high		CGGA_139	Primary	2.01792
CGGA_1393	7.45327	GBM	Secondary	Classical	NA	9	1	Wild_type	Male	high		CGGA_1390	Recurrent	4.1102
CGGA_1394	4.65019	GBM	Recurrent		NA	4.6	1	Mutant	Male	high		CGGA_1391	Primary	5.06307
CGGA_1398	4.12102	Anaplastic Astrocytoma	Recurrent		NA	18.2	1	Mutant	Male	low		CGGA_1392	Primary	6.83769
CGGA_1400	1.22651	Anaplastic Oligodendrolgioma	Recurrent		NA	77.4	0		Female	low		CGGA_1393	Secondary	7.45327
CGGA_1401	4.34199	Anaplastic Astrocytoma	Primary		NA	55.2	1	Mutant	Male	high		CGGA_1394	Recurrent	4.65019
CGGA_1402	9.14006	GBM	Primary	Mesenchymal	NA	77.4	0	Wild_type	Male	high		CGGA_1398	Recurrent	4.12102
CGGA_1403	3.81558	GBM	Primary	Proneural	NA	22.3	1	Wild_type	Female	low		CGGA_1400	Recurrent	1.22651
CGGA_1404	3.14568	Anaplastic Oligodendrolgioma	Primary		NA	77.4	0	Mutant	Female	low		CGGA_1401	Primary	4.34199
CGGA_1406	5.88947	Astrocytoma	Primary		NA	70.8	1	Mutant	Male	high		CGGA_1402	Primary	9.14006
CGGA_1407	2.33914	Anaplastic Oligodendrolgioma	Primary		NA	76.9	0	Mutant	Female	low		CGGA_1403	Primary	3.81558
CGGA_1408	5.07425	Anaplastic Astrocytoma	Primary	Classical	NA	44.8	1	Wild_type	Female	high		CGGA_1404	Primary	3.14568
CGGA_1409	4.46467	GBM	Primary		NA	76.8	0	Mutant	Female	high		CGGA_1406	Primary	5.88947
CGGA_1410	4.0197	GBM	Primary	Classical	NA	27.1	1	Wild_type	Female	low		CGGA_1407	Primary	2.33914
CGGA_1411	10.5705	Anaplastic Astrocytoma	Recurrent	Proneural	NA	10.8	1	Wild_type	Female	high		CGGA_1408	Primary	5.07425
CGGA_1412	5.97315	GBM	Secondary		NA	9.7	1	Mutant	Female	high		CGGA_1409	Primary	4.46467
CGGA_1413	2.93923	Anaplastic Oligodendrolgioma	Primary		NA	76.9	0	Mutant	Male	low		CGGA_1410	Primary	4.0197
CGGA_1415	8.28767	GBM	Recurrent	Mesenchymal	NA	76.9	0	Wild_type	Female	high		CGGA_1411	Recurrent	10.5705
CGGA_1416	3.56438	Anaplastic Oligodendrolgioma	Primary		NA	63.6	1	Mutant	Male	low		CGGA_1412	Secondary	5.97315
CGGA_1417	3.02503	Anaplastic Oligodendrolgioma	Primary		NA	76.7	0	Mutant	Male	low		CGGA_1413	Primary	2.93923
CGGA_1418	4.33128	GBM	Primary	Proneural	NA	9.4	1	Wild_type	Female	high		CGGA_1415	Recurrent	8.28767
CGGA_1419	5.71754	GBM	Recurrent	Classical	NA	8.2	1	Wild_type	Male	high		CGGA_1416	Primary	3.56438
CGGA_1420	2.94486	GBM	Primary	Proneural	NA	12	1	Wild_type	Male	low		CGGA_1417	Primary	3.02503
CGGA_1421	2.40599	Anaplastic Oligodendrolgioma	Primary		NA	76.2	0		Male	low		CGGA_1418	Primary	4.33128
CGGA_1422	3.33914	GBM	Primary	Classical	NA	6.7	1	Wild_type	Male	low		CGGA_1419	Recurrent	5.71754
CGGA_1424	0.799087	Anaplastic Oligodendrolgioma	Primary		NA	76	0	Mutant	Female	low		CGGA_1420	Primary	2.94486
CGGA_1425	3.24031	GBM	Primary	Proneural	NA	21	1	Wild_type	Female	low		CGGA_1421	Primary	2.40599
CGGA_1426	5.24907	GBM	Primary	Proneural	NA	4.4	1	Wild_type	Female	high		CGGA_1422	Primary	3.33914
CGGA_1427	3.49057	Oligoastrocytoma	Primary		NA	11.1	0		Female	low		CGGA_1424	Primary	0.799087
CGGA_1429	5.49217	GBM	Recurrent		NA	75.7	0	Mutant	Female	high		CGGA_1425	Primary	3.24031
CGGA_1430	3.8846	GBM	Recurrent	Proneural	NA	5.3	1	Wild_type	Female	low		CGGA_1426	Primary	5.24907
CGGA_1431	3.9279	Anaplastic Astrocytoma	Primary		NA	67.3	1	Mutant	Male	low		CGGA_1427	Primary	3.49057
CGGA_1433	6.39746	GBM	Primary	Classical	NA	13	1	Wild_type	Female	high		CGGA_1429	Recurrent	5.49217
CGGA_1434	5.93829	Anaplastic Astrocytoma	Recurrent	Mesenchymal	NA	2.2	1	Wild_type	Male	high		CGGA_1430	Recurrent	3.8846
CGGA_1435	4.2555	Anaplastic Astrocytoma	Primary		NA	54.5	1	Mutant	Female	high		CGGA_1431	Primary	3.9279
CGGA_1437	2.62761	Anaplastic Astrocytoma	Recurrent	Proneural	NA	34.1	1	Wild_type	Male	low		CGGA_1433	Primary	6.39746
CGGA_1440	3.13258	Oligodendroglioma	Primary		NA	75.3	0	Mutant	Female	low		CGGA_1434	Recurrent	5.93829
CGGA_1441	7.52842	GBM	Primary	Mesenchymal	NA	61.9	1	Wild_type	Male	high		CGGA_1435	Primary	4.2555
CGGA_1443	9.05126	Astrocytoma	Recurrent	Mesenchymal	NA	75.1	0	Wild_type	Male	high		CGGA_1437	Recurrent	2.62761
CGGA_1444	5.17792	GBM	Primary	Proneural	NA	12.4	1	Wild_type	Female	high		CGGA_1440	Primary	3.13258
CGGA_1445	2.84398	Anaplastic Astrocytoma	Recurrent	Mesenchymal	NA	75.1	0	Wild_type	Male	low		CGGA_1441	Primary	7.52842
CGGA_1446	0.31034	Oligoastrocytoma	Primary		NA	75.1	0	Mutant	Male	low		CGGA_1443	Recurrent	9.05126
CGGA_1447	1.65535	Anaplastic Astrocytoma	Recurrent	Proneural	NA	10.1	1	Wild_type	Male	low		CGGA_1444	Primary	5.17792
CGGA_1450	3.26903	GBM	Secondary		NA	31.5	1	Mutant	Male	low		CGGA_1445	Recurrent	2.84398
CGGA_1451	5.55735	GBM	Primary	Mesenchymal	NA	14.4	1	Wild_type	Female	high		CGGA_1446	Primary	0.31034
CGGA_1452	8.26064	GBM	Primary	Proneural	NA	15.4	1	Wild_type	Male	high		CGGA_1447	Recurrent	1.65535
CGGA_1454	1.70487	Astrocytoma	Primary	Proneural	NA	74.8	0	Wild_type	Female	low		CGGA_1450	Secondary	3.26903
CGGA_1455	0.432959	Oligodendroglioma	Primary		NA	74.8	0	Mutant	Male	low		CGGA_1451	Primary	5.55735
CGGA_1457	4.99774	GBM	Primary	Proneural	NA	10.3	1	Wild_type	Male	high		CGGA_1452	Primary	8.26064
CGGA_1458	2.1635	Anaplastic Oligodendrolgioma	Recurrent		NA	4.2	1	Mutant	Female	low		CGGA_1454	Primary	1.70487
CGGA_1459	5.87823	Anaplastic Astrocytoma	Recurrent	Classical	NA	16.5	1	Wild_type	Male	high		CGGA_1455	Primary	0.432959
CGGA_1460	4.73064	GBM	Secondary	Classical	NA	6.9	1	Wild_type	Male	high		CGGA_1457	Primary	4.99774
CGGA_1461	6.62907	GBM	Primary	Classical	NA	7.4	1	Wild_type	Female	high		CGGA_1458	Recurrent	2.1635
CGGA_1462	5.71781	GBM	Primary	Mesenchymal	NA	5.7	1	Wild_type	Male	high		CGGA_1459	Recurrent	5.87823
CGGA_1463	2.81147	Oligodendroglioma	Primary		NA	74	0	Mutant	Female	low		CGGA_1460	Secondary	4.73064
CGGA_1467	2.21101	GBM	Primary		NA	28.5	1	Mutant	Male	low		CGGA_1461	Primary	6.62907
CGGA_1469	0.0703893	Anaplastic Oligoastrocytoma	Primary		NA	73.8	0	Mutant	Male	low		CGGA_1462	Primary	5.71781
CGGA_1471	4.74524	Astrocytoma	Primary		NA	73.9	0	Mutant	Male	high		CGGA_1463	Primary	2.81147
CGGA_1472	3.32048	GBM	Primary		NA	33.7	1		Male	low		CGGA_1467	Primary	2.21101
CGGA_1473	5.73064	Anaplastic Astrocytoma	Recurrent		NA	8.7	1		Female	high		CGGA_1469	Primary	0.0703893
CGGA_1474	1.9222	Anaplastic Oligodendrolgioma	Primary		NA	10.9	0	Mutant	Female	low		CGGA_1471	Primary	4.74524
CGGA_1475	5.89845	GBM	Secondary		NA	6	1	Mutant	Male	high		CGGA_1472	Primary	3.32048
CGGA_1476	3.94953	GBM	Primary	Classical	NA	9.8	1	Wild_type	Female	low		CGGA_1473	Recurrent	5.73064
CGGA_1477	3.94017	Oligoastrocytoma	Primary		NA	39.3	1		Male	low		CGGA_1474	Primary	1.9222
CGGA_1478	2.78869	GBM	Primary	Classical	NA	17.8	1	Wild_type	Female	low		CGGA_1475	Secondary	5.89845
CGGA_1480	8.24736	GBM	Recurrent	Mesenchymal	NA	13.3	1	Wild_type	Male	high		CGGA_1476	Primary	3.94953
CGGA_1481	5.24031	GBM	Primary	Classical	NA	4.3	1	Wild_type	Male	high		CGGA_1477	Primary	3.94017
CGGA_1482	2.34199	Anaplastic Oligodendrolgioma	Primary		NA	72.7	0		Male	low		CGGA_1478	Primary	2.78869
CGGA_1486	3.08916	GBM	Primary	Classical	NA	6	1	Wild_type	Male	low		CGGA_1480	Recurrent	8.24736
CGGA_1487	4.35544	Anaplastic Astrocytoma	Recurrent	Proneural	NA	17.1	1	Wild_type	Female	high		CGGA_1481	Primary	5.24031
CGGA_1488	3.21101	Astrocytoma	Primary		NA	72.5	0	Mutant	Male	low		CGGA_1482	Primary	2.34199
CGGA_1491	3.57894	GBM	Primary		NA	8.1	1	Mutant	Male	low		CGGA_1486	Primary	3.08916
CGGA_1492	6.04199	GBM	Recurrent	Classical	NA	8.8	1	Wild_type	Female	high		CGGA_1487	Recurrent	4.35544
CGGA_1494	0.790772	GBM	Primary	Classical	NA	8.8	1	Wild_type	Male	low		CGGA_1488	Primary	3.21101
CGGA_1496	3.22805	GBM	Recurrent		NA	10.8	1	Mutant	Female	low		CGGA_1491	Primary	3.57894
CGGA_1497	3.08066	Anaplastic Astrocytoma	Primary		NA	38.7	1	Mutant	Female	low		CGGA_1492	Recurrent	6.04199
CGGA_1500	5.20124	GBM	Primary	Proneural	NA	3.6	1	Wild_type	Female	high		CGGA_1494	Primary	0.790772
CGGA_1501	3.45286	GBM	Primary		NA	7.3	1		Male	low		CGGA_1496	Recurrent	3.22805
CGGA_1502	5.52795	Oligodendroglioma	Primary		NA	71.8	0	Mutant	Female	high		CGGA_1497	Primary	3.08066
CGGA_1503	7.29637	GBM	Primary	Mesenchymal	NA	25.5	1	Wild_type	Male	high		CGGA_1498	Primary	3.48027
CGGA_1504	4.16108	Anaplastic Astrocytoma	Primary		NA	71.6	0	Mutant	Female	low		CGGA_1500	Primary	5.20124
CGGA_1505	6.56453	GBM	Recurrent		NA	5.7	1	Mutant	Male	high		CGGA_1501	Primary	3.45286
CGGA_1507	6.11416	GBM	Recurrent	Mesenchymal	NA	23.5	1	Wild_type	Female	high		CGGA_1502	Primary	5.52795
CGGA_1508	5.11353	Anaplastic Astrocytoma	Primary		NA	34.5	1	Mutant	Male	high		CGGA_1503	Primary	7.29637
CGGA_1510	4.72356	Anaplastic Astrocytoma	Recurrent		NA	8.9	1	Mutant	Male	high		CGGA_1504	Primary	4.16108
CGGA_1513	3.01257	Anaplastic Oligodendrolgioma	Recurrent		NA	70.7	0	Mutant	Female	low		CGGA_1505	Recurrent	6.56453
CGGA_1514	2.70487	Astrocytoma	Primary	Proneural	NA	2.5	1	Wild_type	Female	low		CGGA_1507	Recurrent	6.11416
CGGA_1516	3.51349	Oligodendroglioma	Primary		NA	70.7	0	Mutant	Male	low		CGGA_1508	Primary	5.11353
CGGA_1517	3.17313	Oligodendroglioma	Primary		NA	70.7	0	Mutant	Male	low		CGGA_1510	Recurrent	4.72356
CGGA_1518	3.12763	Anaplastic Astrocytoma	Primary	Proneural	NA	13.5	1	Wild_type	Female	low		CGGA_1513	Recurrent	3.01257
CGGA_1520	4.48607	GBM	Recurrent	Proneural	NA	9.8	1	Wild_type	Female	high		CGGA_1514	Primary	2.70487
CGGA_1521	4.01614	GBM	Primary	Classical	NA	6.7	1	Wild_type	Female	low		CGGA_1516	Primary	3.51349
CGGA_1523	3.64039	Astrocytoma	Primary		NA	70.4	0	Mutant	Male	low		CGGA_1517	Primary	3.17313
CGGA_1524	5.28614	Anaplastic Oligodendrolgioma	Recurrent		NA	33	1	Mutant	Male	high		CGGA_1518	Primary	3.12763
CGGA_1525	2.74846	Anaplastic Oligoastrocytoma	Primary		NA	55.4	1		Male	low		CGGA_1520	Recurrent	4.48607
CGGA_1526	4.37712	Anaplastic Oligodendrolgioma	Primary		NA	69.8	0	Mutant	Male	high		CGGA_1521	Primary	4.01614
CGGA_1527	4.56682	Anaplastic Astrocytoma	Primary		NA	56.4	1	Mutant	Male	high		CGGA_1523	Primary	3.64039
CGGA_1528	3.97453	Oligodendroglioma	Primary		NA	69.6	0	Mutant	Female	low		CGGA_1524	Recurrent	5.28614
CGGA_1529	3.82171	GBM	Primary	Proneural	NA	19.2	1	Wild_type	Male	low		CGGA_1525	Primary	2.74846
CGGA_1530	3.84499	Anaplastic Oligoastrocytoma	Primary		NA	69.6	0		Male	low		CGGA_1526	Primary	4.37712
CGGA_1533	5.75676	Anaplastic Astrocytoma	Recurrent	Mesenchymal	NA	40	1	Wild_type	Female	high		CGGA_1527	Primary	4.56682
CGGA_1534	3.85798	GBM	Primary		NA	0.9	1	Mutant	Female	low		CGGA_1528	Primary	3.97453
CGGA_1535	7.57879	GBM	Recurrent		NA	7.6	1	Mutant	Male	high		CGGA_1529	Primary	3.82171
CGGA_1536	4.1152	Astrocytoma	Primary		NA	27.6	1	Mutant	Male	low		CGGA_1530	Primary	3.84499
CGGA_1537	5.06307	GBM	Primary	Classical	NA	3.2	1	Wild_type	Male	high		CGGA_1531	Primary	4.05398
CGGA_1538	4.83238	GBM	Recurrent	Classical	NA	8.1	1	Wild_type	Female	high		CGGA_1533	Recurrent	5.75676
CGGA_1539	3.77083	GBM	Primary		NA	68.6	0	Mutant	Male	low		CGGA_1534	Primary	3.85798
CGGA_1541	4.40599	GBM	Recurrent	Proneural	NA	2.2	1	Wild_type	Female	high		CGGA_1535	Recurrent	7.57879
CGGA_1542	2.15381	GBM	Primary		NA	6	0	Mutant	Male	low		CGGA_1536	Primary	4.1152
CGGA_1543	5.56285	GBM	Primary		NA	23.8	1	Mutant	Male	high		CGGA_1537	Primary	5.06307
CGGA_1544	3.0321	Anaplastic Astrocytoma	Primary		NA	6.8	1	Mutant	Female	low		CGGA_1538	Recurrent	4.83238
CGGA_1546	9.62593	GBM	Primary	Mesenchymal	NA	7.3	1	Wild_type	Male	high		CGGA_1539	Primary	3.77083
CGGA_1548	6.43546	GBM	Primary	Mesenchymal	NA	34.7	1	Wild_type	Male	high		CGGA_1541	Recurrent	4.40599
CGGA_1551	8.83311	GBM	Primary		NA	11.4	1		Female	high		CGGA_1542	Primary	2.15381
CGGA_1552	3.60644	Anaplastic Oligodendrolgioma	Primary		NA	67.5	0	Mutant	Male	low		CGGA_1543	Primary	5.56285
CGGA_1553	3.27053	Anaplastic Astrocytoma	Recurrent		NA	17.8	1	Mutant	Male	low		CGGA_1544	Primary	3.0321
CGGA_1554	5.44559	Anaplastic Oligodendrolgioma	Recurrent		NA	27.1	1	Mutant	Male	high		CGGA_1546	Primary	9.62593
CGGA_1557	2.96901	Anaplastic Oligodendrolgioma	Primary		NA	67.3	0	Mutant	Male	low		CGGA_1548	Primary	6.43546
CGGA_1558	5.62936	GBM	Recurrent	Proneural	NA	4.3	1	Wild_type	Male	high		CGGA_1551	Primary	8.83311
CGGA_1559	5.40905	GBM	Primary		NA	19.8	1	Mutant	Male	high		CGGA_1552	Primary	3.60644
CGGA_1560	3.86295	GBM	Primary		NA	15.1	1	Mutant	Female	low		CGGA_1553	Recurrent	3.27053
CGGA_1562	2.9542	Anaplastic Oligodendrolgioma	Primary		NA	67.2	0	Mutant	Male	low		CGGA_1554	Recurrent	5.44559
CGGA_1563	3.80219	Astrocytoma	Primary	Mesenchymal	NA	67.2	0	Wild_type	Female	low		CGGA_1557	Primary	2.96901
CGGA_1564	4.25852	GBM	Primary	Proneural	NA	6.2	1	Wild_type	Male	high		CGGA_1558	Recurrent	5.62936
CGGA_1565	4.94392	Anaplastic Astrocytoma	Primary		NA	46.6	0	Mutant	Female	high		CGGA_1559	Primary	5.40905
CGGA_1566	1.34483	Anaplastic Oligodendrolgioma	Primary		NA	67.1	0	Mutant	Female	low		CGGA_1560	Primary	3.86295
CGGA_1567	4.22033	Anaplastic Oligodendrolgioma	Primary		NA	27.6	1	Mutant	Female	high		CGGA_1562	Primary	2.9542
CGGA_1568	3.64039	Anaplastic Astrocytoma	Primary		NA	11.3	0		Female	low		CGGA_1563	Primary	3.80219
CGGA_1569	3.03914	Anaplastic Astrocytoma	Primary	Proneural	NA	46.2	0	Wild_type	Female	low		CGGA_1564	Primary	4.25852
CGGA_157	4.2149	Astrocytoma	Recurrent		NA	30	1		Male	high		CGGA_1565	Primary	4.94392
CGGA_1571	4.4489	GBM	Primary		NA	13.5	0	Mutant	Female	high		CGGA_1566	Primary	1.34483
CGGA_1572	5.1819	GBM	Recurrent	Proneural	NA	5.3	1	Wild_type	Female	high		CGGA_1567	Primary	4.22033
CGGA_1575	7.84147	Anaplastic Astrocytoma	Recurrent		NA	4.2	1	Mutant	Male	high		CGGA_1568	Primary	3.64039
CGGA_1579	2.40327	Astrocytoma	Primary	Proneural	NA	66.3	0	Wild_type	Male	low		CGGA_1569	Primary	3.03914
CGGA_1580	4.56071	Anaplastic Astrocytoma	Primary		NA	52	1	Mutant	Female	high		CGGA_157	Recurrent	4.2149
CGGA_1583	2.73335	Oligoastrocytoma	Primary		NA	52.8	1		Female	low		CGGA_1571	Primary	4.4489
CGGA_1586	6.83466	GBM	Primary	Mesenchymal	NA	7.6	1	Wild_type	Female	high		CGGA_1572	Recurrent	5.1819
CGGA_1587	4.64962	Anaplastic Astrocytoma	Primary		NA	24.7	1	Mutant	Female	high		CGGA_1575	Recurrent	7.84147
CGGA_1588	4.36387	Anaplastic Astrocytoma	Primary	Proneural	NA	65.9	0	Wild_type	Female	high		CGGA_1579	Primary	2.40327
CGGA_1589	2.94111	Astrocytoma	Recurrent	Proneural	NA	11.2	1	Wild_type	Male	low		CGGA_1580	Primary	4.56071
CGGA_1591	3.75596	Anaplastic Astrocytoma	Recurrent		NA	37.2	1	Mutant	Male	low		CGGA_1583	Primary	2.73335
CGGA_1592	3.73877	Anaplastic Oligodendrolgioma	Recurrent		NA	52.2	1	Mutant	Male	low		CGGA_1586	Primary	6.83466
CGGA_1594	1.45418	Astrocytoma	Recurrent		NA	15.8	0		Male	low		CGGA_1587	Primary	4.64962
CGGA_1595	3.21723	GBM	Primary		NA	65.2	0		Female	low		CGGA_1588	Primary	4.36387
CGGA_1596	4.61883	GBM	Primary	Proneural	NA	6.7	1	Wild_type	Male	high		CGGA_1589	Recurrent	2.94111
CGGA_1597	6.17313	GBM	Primary	Proneural	NA	5.7	1	Wild_type	Male	high		CGGA_1591	Recurrent	3.75596
CGGA_1598	4.81147	Anaplastic Astrocytoma	Primary	Proneural	NA	18.5	1	Wild_type	Male	high		CGGA_1592	Recurrent	3.73877
CGGA_1601	5.93145	GBM	Primary	Mesenchymal	NA	23.3	1	Wild_type	Male	high		CGGA_1594	Recurrent	1.45418
CGGA_1603	6.14078	GBM	Recurrent	Mesenchymal	NA	11.7	1	Wild_type	Male	high		CGGA_1595	Primary	3.21723
CGGA_1604	7.9582	GBM	Recurrent		NA	24.3	1	Mutant	Male	high		CGGA_1596	Primary	4.61883
CGGA_1605	3.7939	GBM	Recurrent	Proneural	NA	10.6	1	Wild_type	Male	low		CGGA_1597	Primary	6.17313
CGGA_1606	3.28688	Anaplastic Astrocytoma	Primary	Proneural	NA	15.5	1	Wild_type	Female	low		CGGA_1598	Primary	4.81147
CGGA_1607	5.37121	Oligodendroglioma	Recurrent		NA	43.8	1	Mutant	Female	high		CGGA_1601	Primary	5.93145
CGGA_1608	5.48478	Anaplastic Astrocytoma	Recurrent		NA	64.2	0	Mutant	Male	high		CGGA_1603	Recurrent	6.14078
CGGA_1610	3.38819	Anaplastic Oligoastrocytoma	Recurrent		NA	34.8	1		Male	low		CGGA_1604	Recurrent	7.9582
CGGA_1611	3.84298	GBM	Recurrent		NA	38.1	1	Mutant	Female	low		CGGA_1605	Recurrent	3.7939
CGGA_1612	5.68538	GBM	Primary	Mesenchymal	NA	23.6	1	Wild_type	Male	high		CGGA_1606	Primary	3.28688
CGGA_1613	6.43863	GBM	Primary	Proneural	NA	8.2	0	Wild_type	Male	high		CGGA_1607	Recurrent	5.37121
CGGA_1614	4.63169	Anaplastic Astrocytoma	Recurrent		NA	35.5	1	Mutant	Male	high		CGGA_1608	Recurrent	5.48478
CGGA_1615	1.68257	GBM	Recurrent	Proneural	NA	19.3	1	Wild_type	Male	low		CGGA_1610	Recurrent	3.38819
CGGA_1617	2.01436	Oligodendroglioma	Primary		NA	63.6	0		Female	low		CGGA_1611	Recurrent	3.84298
CGGA_1618	3.41954	Anaplastic Astrocytoma	Primary		NA	63.7	0	Mutant	Male	low		CGGA_1612	Primary	5.68538
CGGA_1619	4.31179	Anaplastic Astrocytoma	Primary		NA	25.2	1	Mutant	Male	high		CGGA_1613	Primary	6.43863
CGGA_1620	2.82985	Anaplastic Oligodendrolgioma	Primary		NA	63.5	0	Mutant	Male	low		CGGA_1614	Recurrent	4.63169
CGGA_1621	4.51916	Astrocytoma	Primary		NA	63.5	0	Mutant	Female	high		CGGA_1615	Recurrent	1.68257
CGGA_1623	4.18666	Anaplastic Astrocytoma	Primary	Classical	NA	63.4	0	Wild_type	Female	low		CGGA_1617	Primary	2.01436
CGGA_1624	4.66334	GBM	Recurrent		NA	2.9	1	Mutant	Female	high		CGGA_1618	Primary	3.41954
CGGA_1626	6.4363	GBM	Primary	Mesenchymal	NA	22.9	1	Wild_type	Male	high		CGGA_1619	Primary	4.31179
CGGA_1627	4.39163	Anaplastic Astrocytoma	Primary		NA	63.2	0	Mutant	Male	high		CGGA_1620	Primary	2.82985
CGGA_1630	2.8953	Oligodendroglioma	Primary		NA	62.9	0		Male	low		CGGA_1621	Primary	4.51916
CGGA_1631	5.12102	GBM	Recurrent	Proneural	NA	7.3	1	Wild_type	Female	high		CGGA_1623	Primary	4.18666
CGGA_1634	5.51665	GBM	Primary	Proneural	NA	12	1	Wild_type	Female	high		CGGA_1624	Recurrent	4.66334
CGGA_1635	0.575312	GBM	Primary	Mesenchymal	NA	10.9	1	Wild_type	Female	low		CGGA_1626	Primary	6.4363
CGGA_1640	3.06005	Anaplastic Oligoastrocytoma	Primary		NA	62	0		Male	low		CGGA_1627	Primary	4.39163
CGGA_1641	4.84398	GBM	Recurrent	Mesenchymal	NA	9.6	1	Wild_type	Female	high		CGGA_1630	Primary	2.8953
CGGA_1642	3.60644	Astrocytoma	Primary		NA	62	0	Mutant	Male	low		CGGA_1631	Recurrent	5.12102
CGGA_1643	4.23266	GBM	Primary	Proneural	NA	5.6	0	Wild_type	Female	high		CGGA_1634	Primary	5.51665
CGGA_1644	5.74551	GBM	Primary	Mesenchymal	NA	5.7	1	Wild_type	Male	high		CGGA_1635	Primary	0.575312
CGGA_1645	3.3147	Anaplastic Astrocytoma	Primary		NA	61.1	0	Mutant	Male	low		CGGA_1640	Primary	3.06005
CGGA_1647	5.30561	Oligodendroglioma	Primary		NA	60.8	0		Male	high		CGGA_1641	Recurrent	4.84398
CGGA_1648	1.89918	Anaplastic Oligoastrocytoma	Primary		NA	57.4	0		Female	low		CGGA_1642	Primary	3.60644
CGGA_1649	1.67356	Oligodendroglioma	Primary		NA	60.6	0	Mutant	Male	low		CGGA_1643	Primary	4.23266
CGGA_165	2.05658	Astrocytoma	Primary		NA	6	0		Male	low		CGGA_1644	Primary	5.74551
CGGA_1650	3.94767	GBM	Primary		NA	42.2	1	Mutant	Male	low		CGGA_1645	Primary	3.3147
CGGA_1651	2.88947	Astrocytoma	Recurrent		NA	27.7	1	Mutant	Female	low		CGGA_1647	Primary	5.30561
CGGA_1653	2.46989	Oligoastrocytoma	Primary		NA	60.4	0		Female	low		CGGA_1648	Primary	1.89918
CGGA_1655	4.10936	Astrocytoma	Primary		NA	39.7	0	Mutant	Male	low		CGGA_1649	Primary	1.67356
CGGA_1656	2.24793	GBM	Recurrent	Classical	NA	4.9	1	Wild_type	Male	low		CGGA_165	Primary	2.05658
CGGA_1657	2.89336	Anaplastic Oligoastrocytoma	Primary		NA	60.3	0		Female	low		CGGA_1650	Primary	3.94767
CGGA_1658	7.17582	GBM	Recurrent	Proneural	NA	51.7	1	Wild_type	Female	high		CGGA_1651	Recurrent	2.88947
CGGA_1659	5.53543	GBM	Recurrent	Classical	NA	12.7	1	Wild_type	Male	high		CGGA_1653	Primary	2.46989
CGGA_1660	3.40735	Astrocytoma	Primary	Mesenchymal	NA	14.2	0	Wild_type	Male	low		CGGA_1654	Primary	5.69321
CGGA_1661	2.99095	Anaplastic Astrocytoma	Primary		NA	60.1	0		Female	low		CGGA_1655	Primary	4.10936
CGGA_1662	3.71699	Oligodendroglioma	Primary		NA	49.1	0	Mutant	Female	low		CGGA_1656	Recurrent	2.24793
CGGA_1663	7.27975	GBM	Recurrent	Proneural	NA	9.5	1	Wild_type	Male	high		CGGA_1657	Primary	2.89336
CGGA_1664	3.28096	Oligodendroglioma	Primary		NA	50.2	1	Mutant	Female	low		CGGA_1658	Recurrent	7.17582
CGGA_1666	2.71809	GBM	Primary	Proneural	NA	8.2	1	Wild_type	Male	low		CGGA_1659	Recurrent	5.53543
CGGA_1667	3.17792	Anaplastic Oligodendrolgioma	Primary		NA	59.2	0	Mutant	Female	low		CGGA_1660	Primary	3.40735
CGGA_1669	3.53605	Anaplastic Astrocytoma	Primary	Classical	NA	4.6	1	Wild_type	Female	low		CGGA_1661	Primary	2.99095
CGGA_1670	4.10182	Anaplastic Astrocytoma	Recurrent	Proneural	NA	12	1	Wild_type	Female	low		CGGA_1662	Primary	3.71699
CGGA_1671	6.2426	Anaplastic Astrocytoma	Primary		NA	58.8	0	Mutant	Female	high		CGGA_1663	Recurrent	7.27975
CGGA_1673	2.98003	Astrocytoma	Primary		NA	58.6	0	Mutant	Female	low		CGGA_1664	Primary	3.28096
CGGA_1675	5.65249	Anaplastic Astrocytoma	Primary		NA	58.3	0	Mutant	Male	high		CGGA_1666	Primary	2.71809
CGGA_1678	2.67582	GBM	Primary	Proneural	NA	21.6	1	Wild_type	Male	low		CGGA_1667	Primary	3.17792
CGGA_1679	0.748461	Anaplastic Oligodendrolgioma	Primary		NA	58.1	0	Mutant	Female	low		CGGA_1669	Primary	3.53605
CGGA_1680	5.87061	Anaplastic Astrocytoma	Primary		NA	19.6	1	Mutant	Male	high		CGGA_1670	Recurrent	4.10182
CGGA_1681	4.50526	GBM	Primary	Proneural	NA	11.4	1	Wild_type	Female	high		CGGA_1671	Primary	6.2426
CGGA_1682	5.47671	GBM	Recurrent	Classical	NA	11.3	1	Wild_type	Male	high		CGGA_1672	Primary	2.26303
CGGA_1685	3.27947	Anaplastic Astrocytoma	Recurrent		NA	7.4	1	Mutant	Male	low		CGGA_1673	Primary	2.98003
CGGA_1686	3.75809	Anaplastic Astrocytoma	Primary	Mesenchymal	NA	24.5	1	Wild_type	Male	low		CGGA_1675	Primary	5.65249
CGGA_1687	5.59365	GBM	Primary	Proneural	NA	57.1	0	Wild_type	Male	high		CGGA_1677	Primary	2.77189
CGGA_1688	4.39094	Anaplastic Astrocytoma	Recurrent	Proneural	NA	1.7	1	Wild_type	Female	high		CGGA_1678	Primary	2.67582
CGGA_1689	4.67073	Astrocytoma	Primary		NA	57.1	0	Mutant	Male	high		CGGA_1679	Primary	0.748461
CGGA_1690	5.9148	GBM	Primary	Mesenchymal	NA	19.5	1	Wild_type	Male	high		CGGA_1680	Primary	5.87061
CGGA_1693	2.93734	Anaplastic Oligodendrolgioma	Primary		NA	17	1		Male	low		CGGA_1681	Primary	4.50526
CGGA_1694	4.84348	GBM	Primary	Proneural	NA	20.5	1	Wild_type	Male	high		CGGA_1682	Recurrent	5.47671
CGGA_1695	3.36457	Anaplastic Astrocytoma	Recurrent		NA	56.4	0	Mutant	Male	low		CGGA_1684	Primary	6.68398
CGGA_1696	2.24793	Anaplastic Astrocytoma	Primary	Proneural	NA	39.6	0	Wild_type	Male	low		CGGA_1685	Recurrent	3.27947
CGGA_1697	4.33628	GBM	Recurrent	Proneural	NA	2.9	1	Wild_type	Female	high		CGGA_1686	Primary	3.75809
CGGA_1698	6.21645	GBM	Primary	Proneural	NA	12.8	1	Wild_type	Female	high		CGGA_1687	Primary	5.59365
CGGA_1699	1.3505	GBM	Primary		NA	56.2	0	Mutant	Female	low		CGGA_1688	Recurrent	4.39094
CGGA_1700	4.97591	Anaplastic Oligodendrolgioma	Primary		NA	55.8	0	Mutant	Male	high		CGGA_1689	Primary	4.67073
CGGA_1701	2.45681	Anaplastic Oligodendrolgioma	Primary		NA	55.8	0	Mutant	Male	low		CGGA_1690	Primary	5.9148
CGGA_1702	2.47768	GBM	Recurrent	Classical	NA	5.5	1	Wild_type	Female	low		CGGA_1693	Primary	2.93734
CGGA_1703	4.7939	Astrocytoma	Primary		NA	52.3	0	Mutant	Female	high		CGGA_1694	Primary	4.84348
CGGA_1704	3.72356	Astrocytoma	Primary	Mesenchymal	NA	55.4	0	Wild_type	Female	low		CGGA_1695	Recurrent	3.36457
CGGA_1706	9.47802	GBM	Primary	Mesenchymal	NA	55.5	0	Wild_type	Male	high		CGGA_1696	Primary	2.24793
CGGA_1708	5.03474	GBM	Primary	Proneural	NA	36.9	1	Wild_type	Female	high		CGGA_1697	Recurrent	4.33628
CGGA_1709	5.22149	GBM	Primary	Mesenchymal	NA	13.6	1	Wild_type	Male	high		CGGA_1698	Primary	6.21645
CGGA_1713	4.82528	GBM	Primary	Proneural	NA	10.9	1	Wild_type	Male	high		CGGA_1699	Primary	1.3505
CGGA_1714	4.66562	Anaplastic Oligoastrocytoma	Primary		NA	54.4	0		Female	high		CGGA_1700	Primary	4.97591
CGGA_1715	3.37016	Oligodendroglioma	Primary	Proneural	NA	54.3	0	Wild_type	Female	low		CGGA_1701	Primary	2.45681
CGGA_1716	5.02768	Anaplastic Astrocytoma	Recurrent		NA	31.3	1	Mutant	Male	high		CGGA_1702	Recurrent	2.47768
CGGA_1718	4.24184	Anaplastic Astrocytoma	Primary		NA	53.1	0	Mutant	Female	high		CGGA_1703	Primary	4.7939
CGGA_1720	2.98732	Astrocytoma	Primary		NA	53.1	0	Mutant	Male	low		CGGA_1704	Primary	3.72356
CGGA_1721	2.64155	Anaplastic Oligodendrolgioma	Primary		NA	53.1	0		Female	low		CGGA_1706	Primary	9.47802
CGGA_1722	2.42761	GBM	Primary	Classical	NA	11.5	1	Wild_type	Female	low		CGGA_1708	Primary	5.03474
CGGA_1723	3.10098	Anaplastic Oligodendrolgioma	Primary		NA	52.8	0	Mutant	Female	low		CGGA_1709	Primary	5.22149
CGGA_1725	4.23113	Anaplastic Oligodendrolgioma	Primary		NA	52.8	0	Mutant	Female	high		CGGA_171	Primary	3.33485
CGGA_1727	3.70044	GBM	Primary		NA	52.6	0	Mutant	Male	low		CGGA_1713	Primary	4.82528
CGGA_1728	5.55949	GBM	Primary		NA	30.1	1	Mutant	Male	high		CGGA_1714	Primary	4.66562
CGGA_1729	3.89045	GBM	Recurrent	Proneural	NA	8	1	Wild_type	Male	low		CGGA_1715	Primary	3.37016
CGGA_1731	3.92695	Anaplastic Astrocytoma	Primary		NA	52.5	0	Mutant	Female	low		CGGA_1716	Recurrent	5.02768
CGGA_1735	2.62293	GBM	Primary	Classical	NA	26.7	1	Wild_type	Male	low		CGGA_1718	Primary	4.24184
CGGA_1736	5.36562	GBM	Primary	Classical	NA	30.8	1	Wild_type	Female	high		CGGA_1720	Primary	2.98732
CGGA_1737	2.74631	Anaplastic Oligodendrolgioma	Primary		NA	51.7	0	Mutant	Male	low		CGGA_1721	Primary	2.64155
CGGA_1738	3.80941	Anaplastic Astrocytoma	Primary	Classical	NA	15.4	1	Wild_type	Male	low		CGGA_1722	Primary	2.42761
CGGA_1739	5.08194	Anaplastic Astrocytoma	Recurrent		NA	16.9	1	Mutant	Male	high		CGGA_1723	Primary	3.10098
CGGA_1740	2.30743	GBM	Primary	Proneural	NA	11.9	1	Wild_type	Female	low		CGGA_1725	Primary	4.23113
CGGA_1743	2.79909	Anaplastic Astrocytoma	Primary		NA	44.7	1	Mutant	Female	low		CGGA_1727	Primary	3.70044
CGGA_1744	7.80265	GBM	Primary		NA	51.2	0		Male	high		CGGA_1728	Primary	5.55949
CGGA_1745	-0.120294	Anaplastic Oligoastrocytoma	Primary		NA	50.9	0	Mutant	Female	low		CGGA_1729	Recurrent	3.89045
CGGA_1747	4.79857	Anaplastic Oligoastrocytoma	Primary		NA	9.6	1		Female	high		CGGA_1731	Primary	3.92695
CGGA_1749	4.12516	GBM	Primary	Classical	NA	13.2	1	Wild_type	Female	low		CGGA_1735	Primary	2.62293
CGGA_1750	3.68032	GBM	Primary	Proneural	NA	8.2	1	Wild_type	Female	low		CGGA_1736	Primary	5.36562
CGGA_1758	3.47768	GBM	Primary	Classical	NA	13.6	1	Wild_type	Female	low		CGGA_1737	Primary	2.74631
CGGA_1760	4.88899	Astrocytoma	Recurrent	Classical	NA	15.1	1	Wild_type	Male	high		CGGA_1738	Primary	3.80941
CGGA_1764	4.39163	GBM	Primary		NA	23.3	1	Mutant	Male	high		CGGA_1739	Recurrent	5.08194
CGGA_1767	3.32481	GBM	Primary	Proneural	NA	2.8	1	Wild_type	Male	low		CGGA_1740	Primary	2.30743
CGGA_1769	2.37016	GBM	Primary	Classical	NA	48.5	0	Wild_type	Female	low		CGGA_1743	Primary	2.79909
CGGA_1770	4.87086	GBM	Recurrent		NA	8.8	1	Mutant	Female	high		CGGA_1744	Primary	7.80265
CGGA_1771	2.55827	Anaplastic Astrocytoma	Recurrent		NA	35.1	1	Mutant	Male	low		CGGA_1745	Primary	-0.120294
CGGA_1773	5.50176	GBM	Recurrent	Mesenchymal	NA	3.4	1	Wild_type	Female	high		CGGA_1747	Primary	4.79857
CGGA_1776	5.0993	GBM	Recurrent	Classical	NA	8.5	1	Wild_type	Male	high		CGGA_1749	Primary	4.12516
CGGA_1780	1.83592	GBM	Primary	Proneural	NA	47.5	0	Wild_type	Female	low		CGGA_1750	Primary	3.68032
CGGA_1785	4.74308	GBM	Recurrent		NA	10.8	1	Mutant	Male	high		CGGA_1758	Primary	3.47768
CGGA_1786	3.3799	Anaplastic Oligodendrolgioma	Recurrent		NA	47.2	0	Mutant	Female	low		CGGA_1760	Recurrent	4.88899
CGGA_1791	1.67356	Anaplastic Astrocytoma	Primary	Mesenchymal	NA	28.1	1	Wild_type	Male	low		CGGA_1764	Primary	4.39163
CGGA_1807	3.63575	GBM	Primary	Proneural	NA	8.1	1	Wild_type	Female	low		CGGA_1767	Primary	3.32481
CGGA_1809	3.82782	Anaplastic Oligodendrolgioma	Primary	Proneural	NA	11.3	1	Wild_type	Male	low		CGGA_1769	Primary	2.37016
CGGA_1811	6.81775	GBM	Recurrent	Proneural	NA	10	1	Wild_type	Male	high		CGGA_1770	Recurrent	4.87086
CGGA_1812	4.86839	GBM	Primary	Classical	NA	25.6	1	Wild_type	Male	high		CGGA_1771	Recurrent	2.55827
CGGA_1814	5.90977	GBM	Recurrent	Classical	NA	7.3	1	Wild_type	Female	high		CGGA_1773	Recurrent	5.50176
CGGA_1815	5.48349	GBM	Recurrent	Classical	NA	6.1	1	Wild_type	Female	high		CGGA_1776	Recurrent	5.0993
CGGA_1817	4.8339	GBM	Primary	Classical	NA	13.1	1	Wild_type	Female	high		CGGA_1780	Primary	1.83592
CGGA_1819	4.73606	GBM	Primary	Mesenchymal	NA	43.5	0	Wild_type	Male	high		CGGA_1785	Recurrent	4.74308
CGGA_1820	5.31252	GBM	Recurrent	Classical	NA	2.5	1	Wild_type	Female	high		CGGA_1786	Recurrent	3.3799
CGGA_1826	3.61471	GBM	Primary	Classical	NA	1.4	1	Wild_type	Female	low		CGGA_1791	Primary	1.67356
CGGA_1829	4.1334	Astrocytoma	Primary	Proneural	NA	26.3	0	Wild_type	Male	low		CGGA_1807	Primary	3.63575
CGGA_1833	6.05528	GBM	Primary	Classical	NA	16.2	1	Wild_type	Female	high		CGGA_1809	Primary	3.82782
CGGA_1840	3.21878	GBM	Primary	Proneural	NA	38.8	0	Wild_type	Female	low		CGGA_1811	Recurrent	6.81775
CGGA_1850	3.9644	Astrocytoma	Primary		NA	24.7	0	Mutant	Male	low		CGGA_1812	Primary	4.86839
CGGA_1854	4.74953	Anaplastic Astrocytoma	Primary		NA	41	0	Mutant	Male	high		CGGA_1814	Recurrent	5.90977
CGGA_1857	7.62205	GBM	Recurrent	Mesenchymal	NA	5.2	1	Wild_type	Male	high		CGGA_1815	Recurrent	5.48349
CGGA_1862	2.80529	Anaplastic Astrocytoma	Primary	Classical	NA	3.6	1	Wild_type	Male	low		CGGA_1817	Primary	4.8339
CGGA_1863	2.60407	Anaplastic Oligodendrolgioma	Recurrent		NA	39.9	0	Mutant	Female	low		CGGA_1819	Primary	4.73606
CGGA_1865	5.02591	GBM	Recurrent	Classical	NA	2.9	1	Wild_type	Female	high		CGGA_1820	Recurrent	5.31252
CGGA_1866	4.96625	GBM	Primary	Mesenchymal	NA	4.2	1	Wild_type	Male	high		CGGA_1826	Primary	3.61471
CGGA_1870	3.86196	GBM	Primary		NA	38.7	0	Mutant	Male	low		CGGA_1829	Primary	4.1334
CGGA_1875	5.67553	Astrocytoma	Primary	Proneural	NA	38.7	0	Wild_type	Female	high		CGGA_1833	Primary	6.05528
CGGA_1880	3.04963	Anaplastic Astrocytoma	Recurrent		NA	38.4	0	Mutant	Female	low		CGGA_1840	Primary	3.21878
CGGA_1882	3.03738	Anaplastic Oligodendrolgioma	Primary		NA	38	0	Mutant	Male	low		CGGA_1850	Primary	3.9644
CGGA_1886	4.89918	GBM	Recurrent	Classical	NA	11.1	1	Wild_type	Male	high		CGGA_1854	Primary	4.74953
CGGA_1899	4.88801	GBM	Recurrent	Mesenchymal	NA	5.8	1	Wild_type	Male	high		CGGA_1857	Recurrent	7.62205
CGGA_1901	6.76261	GBM	Primary	Mesenchymal	NA	17.8	1	Wild_type	Male	high		CGGA_1862	Primary	2.80529
CGGA_1902	3.28096	Astrocytoma	Primary		NA	36.3	0	Mutant	Male	low		CGGA_1863	Recurrent	2.60407
CGGA_1903	2.68257	Anaplastic Oligoastrocytoma	Primary		NA	36.1	0		Female	low		CGGA_1865	Recurrent	5.02591
CGGA_1906	4.91313	Anaplastic Astrocytoma	Recurrent		NA	34.7	1	Mutant	Male	high		CGGA_1866	Primary	4.96625
CGGA_1908	3.7301	GBM	Recurrent	Proneural	NA	9.8	1	Wild_type	Female	low		CGGA_1870	Primary	3.86196
CGGA_1911	5.34802	GBM	Recurrent	Mesenchymal	NA	35.3	0	Wild_type	Male	high		CGGA_1875	Primary	5.67553
CGGA_1912	3.61471	GBM	Recurrent		NA	16.7	1		Male	low		CGGA_1877	Recurrent	2.81967
CGGA_1916	4.63575	GBM	Primary		NA		0	Mutant	Female	high		CGGA_1880	Recurrent	3.04963
CGGA_194	3.21412	Anaplastic Oligodendrolgioma	Recurrent		NA	75.7	1	Mutant	Female	low		CGGA_1882	Primary	3.03738
CGGA_1946	6.97281	GBM	Recurrent	Mesenchymal	NA	4.7	1	Wild_type	Female	high		CGGA_1886	Recurrent	4.89918
CGGA_1953	6.40412	GBM	Recurrent	Proneural	NA	2.4	1	Wild_type	Male	high		CGGA_1899	Recurrent	4.88801
CGGA_1955	3.03386	GBM	Recurrent		NA	15	1		Male	low		CGGA_1901	Primary	6.76261
CGGA_1972	8.59335	GBM	Recurrent	Proneural	NA	30.1	0	Wild_type	Male	high		CGGA_1902	Primary	3.28096
CGGA_1976	7.07318	GBM	Recurrent	Mesenchymal	NA	2.4	1	Wild_type	Female	high		CGGA_1903	Primary	2.68257
CGGA_1985	4.19061	GBM	Recurrent		NA	12.5	1	Mutant	Male	high		CGGA_1906	Recurrent	4.91313
CGGA_1994	2.99095	Anaplastic Oligodendrolgioma	Recurrent		NA	28.3	0	Mutant	Female	low		CGGA_1908	Recurrent	3.7301
CGGA_2002	4.58676	Astrocytoma	Recurrent		NA	18.8	1	Mutant	Male	high		CGGA_1911	Recurrent	5.34802
CGGA_2003	5.87036	GBM	Recurrent		NA	27.2	0	Mutant	Male	high		CGGA_1912	Recurrent	3.61471
CGGA_2006	6.14241	Anaplastic Astrocytoma	Recurrent		NA	20.6	1	Mutant	Male	high		CGGA_1916	Primary	4.63575
CGGA_2008	6.80877	GBM	Recurrent	Classical	NA	1.4	1	Wild_type	Male	high		CGGA_1939	Recurrent	2.38957
CGGA_2013	5.28318	Astrocytoma	Recurrent		NA	4.6	1	Mutant	Male	high		CGGA_194	Recurrent	3.21412
CGGA_2024	2.5435	GBM	Recurrent	Proneural	NA	10.8	1	Wild_type	Female	low		CGGA_1946	Recurrent	6.97281
CGGA_2038	5.47865	GBM	Recurrent		NA		1	Mutant	Male	high		CGGA_1953	Recurrent	6.40412
CGGA_2046	6.84361	Anaplastic Astrocytoma	Recurrent		NA	8.3	1	Mutant	Male	high		CGGA_1955	Recurrent	3.03386
CGGA_2047	6.28466	GBM	Recurrent	Classical	NA	19.7	1	Wild_type	Female	high		CGGA_1972	Recurrent	8.59335
CGGA_2053	2.98185	GBM	Recurrent	Proneural	NA	21	0	Wild_type	Male	low		CGGA_1976	Recurrent	7.07318
CGGA_2056	5.95187	GBM	Recurrent		NA	20.6	0	Mutant	Female	high		CGGA_1985	Recurrent	4.19061
CGGA_2062	6.87406	GBM	Recurrent		NA	1.3	1	Mutant	Female	high		CGGA_1994	Recurrent	2.99095
CGGA_2075	6.27314	GBM	Recurrent	Proneural	NA	8.7	1	Wild_type	Male	high		CGGA_2002	Recurrent	4.58676
CGGA_2078	6.90917	GBM	Recurrent	Proneural	NA	9.2	1	Wild_type	Female	high		CGGA_2003	Recurrent	5.87036
CGGA_2079	5.92624	Anaplastic Oligodendrolgioma	Recurrent		NA	18.8	0	Mutant	Male	high		CGGA_2006	Recurrent	6.14241
CGGA_2081	4.29352	Anaplastic Oligodendrolgioma	Recurrent		NA	18.8	0	Mutant	Female	high		CGGA_2008	Recurrent	6.80877
CGGA_2106	5.51349	GBM	Recurrent		NA	16.5	0	Mutant	Female	high		CGGA_2013	Recurrent	5.28318
CGGA_2115	4.76977	GBM	Recurrent	Mesenchymal	NA	5.6	1	Wild_type	Female	high		CGGA_2024	Recurrent	2.5435
CGGA_2121	6.19436	Astrocytoma	Recurrent		NA	11.4	1	Mutant	Female	high		CGGA_2038	Recurrent	5.47865
CGGA_2129	4.52795	Anaplastic Astrocytoma	Recurrent		NA	14.4	0	Mutant	Male	high		CGGA_2039	Recurrent	3.904
CGGA_235	3.37016	Oligodendroglioma	Primary		NA	76.9	1	Mutant	Male	low		CGGA_2046	Recurrent	6.84361
CGGA_236	5.31651	Oligodendroglioma	Primary		NA	23.2	0	Mutant	Male	high		CGGA_2047	Recurrent	6.28466
CGGA_241	2.65992	Astrocytoma	Primary		NA	147.2	0	Mutant	Male	low		CGGA_2053	Recurrent	2.98185
CGGA_243	2.13093	Oligodendroglioma	Primary		NA	97.9	0	Mutant	Female	low		CGGA_2056	Recurrent	5.95187
CGGA_245	6.2182	Anaplastic Astrocytoma	Recurrent		NA	10.5	1	Mutant	Female	high		CGGA_2062	Recurrent	6.87406
CGGA_247	3.76553	Anaplastic Astrocytoma	Primary		NA	20	1	Mutant	Male	low		CGGA_2075	Recurrent	6.27314
CGGA_251	4.17792	Astrocytoma	Primary		NA	42.7	0	Mutant	Male	low		CGGA_2078	Recurrent	6.90917
CGGA_252	4.05832	Astrocytoma	Primary		NA	5.4	0	Mutant	Female	low		CGGA_2079	Recurrent	5.92624
CGGA_254	3.68257	Oligodendroglioma	Primary		NA	146.6	0	Mutant	Male	low		CGGA_2081	Recurrent	4.29352
CGGA_256	4.41752	Astrocytoma	Primary		NA	5.2	0	Mutant	Male	high		CGGA_2082	Recurrent	7.1809
CGGA_261	4.22188	Astrocytoma	Primary		NA	135.8	0	Mutant	Male	high		CGGA_2088	Recurrent	7.70591
CGGA_265	4.55766	Astrocytoma	Recurrent		NA	130.2	0	Mutant	Male	high		CGGA_2106	Recurrent	5.51349
CGGA_267	3.33199	Astrocytoma	Primary		NA	45.2	1	Mutant	Male	low		CGGA_2115	Recurrent	4.76977
CGGA_269	7.02492	Astrocytoma	Primary	Classical	NA	96.4	0	Wild_type	Female	high		CGGA_2121	Recurrent	6.19436
CGGA_272	5.26978	GBM	Secondary	Proneural	NA	7.1	1	Wild_type	Male	high		CGGA_2129	Recurrent	4.52795
CGGA_273	4.23036	Astrocytoma	Primary		NA	86.6	1	Mutant	Female	high		CGGA_235	Primary	3.37016
CGGA_274	5.2502	GBM	Primary	Mesenchymal	NA	20.1	0	Wild_type	Female	high		CGGA_236	Primary	5.31651
CGGA_276	3.28392	Oligodendroglioma	Primary		NA	17.4	0	Mutant	Male	low		CGGA_241	Primary	2.65992
CGGA_277	3.14568	Anaplastic Oligodendrolgioma	Primary		NA	134.4	0	Mutant	Male	low		CGGA_243	Primary	2.13093
CGGA_279	6.0798	Anaplastic Astrocytoma	Recurrent		NA	43.2	1	Mutant	Female	high		CGGA_245	Recurrent	6.2182
CGGA_28	3.62176	Astrocytoma	Primary		NA	36.3	1	Mutant	Male	low		CGGA_247	Primary	3.76553
CGGA_283	3.32769	Oligodendroglioma	Primary		NA	114.1	1	Mutant	Female	low		CGGA_251	Primary	4.17792
CGGA_288	7.6632	Oligodendroglioma	Recurrent		NA	34.8	1	Mutant	Male	high		CGGA_252	Primary	4.05832
CGGA_290	3.56925	Oligodendroglioma	Primary		NA	144.3	0	Mutant	Female	low		CGGA_254	Primary	3.68257
CGGA_300	3.95047	Astrocytoma	Primary		NA	72.3	1	Mutant	Female	low		CGGA_256	Primary	4.41752
CGGA_309	5.06048			Classical	NA	4.6	1	Wild_type	Male	high		CGGA_261	Primary	4.22188
CGGA_314	3.58856	Oligodendroglioma	Recurrent		NA	84.4	1	Mutant	Male	low		CGGA_265	Recurrent	4.55766
CGGA_318	8.27347	GBM	Secondary	Mesenchymal	NA	7.3	1	Wild_type	Female	high		CGGA_267	Primary	3.33199
CGGA_320	3.66789	Oligodendroglioma	Primary		NA	98.8	1	Mutant	Male	low		CGGA_269	Primary	7.02492
CGGA_323	2.02857	Oligodendroglioma	Primary	Proneural	NA	142.6	0	Wild_type	Female	low		CGGA_272	Secondary	5.26978
CGGA_330	5.99277	Anaplastic Astrocytoma	Primary	Classical	NA	36.9	1	Wild_type	Male	high		CGGA_273	Primary	4.23036
CGGA_333	4.40259	Astrocytoma	Primary		NA	58.6	0	Mutant	Male	high		CGGA_274	Primary	5.2502
CGGA_336	4.36387	Anaplastic Oligodendrolgioma	Recurrent		NA	83.8	1	Mutant	Female	high		CGGA_276	Primary	3.28392
CGGA_337	4.06953	Anaplastic Astrocytoma	Primary		NA	33.1	1	Mutant	Female	low		CGGA_277	Primary	3.14568
CGGA_342	7.57304	GBM	Primary	Classical	NA	16.4	1	Wild_type	Female	high		CGGA_279	Recurrent	6.0798
CGGA_358	5.8525	Anaplastic Astrocytoma	Recurrent		NA	4	1	Mutant	Female	high		CGGA_28	Primary	3.62176
CGGA_362	6.96081	Astrocytoma	Recurrent		NA	55.2	0	Mutant	Female	high		CGGA_283	Primary	3.32769
CGGA_369	3.74846	Astrocytoma	Recurrent		NA	140.4	0	Mutant	Male	low		CGGA_288	Recurrent	7.6632
CGGA_374	3.72028	GBM	Secondary		NA	16.2	1	Mutant	Male	low		CGGA_290	Primary	3.56925
CGGA_400	4.95466	Anaplastic Astrocytoma	Recurrent		NA	43.4	1	Mutant	Female	high		CGGA_300	Primary	3.95047
CGGA_406	2.88947	Anaplastic Astrocytoma	Recurrent		NA	3	1	Mutant	Female	low		CGGA_314	Recurrent	3.58856
CGGA_413	6.14262	GBM	Primary	Classical	NA	6	0	Wild_type	Male	high		CGGA_318	Secondary	8.27347
CGGA_42	4.35262	Astrocytoma	Primary		NA	93.1	1	Mutant	Male	high		CGGA_320	Primary	3.66789
CGGA_420	2.77189	Anaplastic Oligodendrolgioma	Recurrent		NA	115.5	0	Mutant	Female	low		CGGA_323	Primary	2.02857
CGGA_426	7.47614	Anaplastic Astrocytoma	Primary	Proneural	NA	51.3	1	Wild_type	Male	high		CGGA_330	Primary	5.99277
CGGA_431	4.96116	Oligodendroglioma	Recurrent		NA	137.4	0	Mutant	Male	high		CGGA_333	Primary	4.40259
CGGA_446	2.61589	Oligodendroglioma	Primary		NA	137.2	0	Mutant	Female	low		CGGA_336	Recurrent	4.36387
CGGA_448	8.89785	Anaplastic Astrocytoma	Primary	Proneural	NA	11.6	1	Wild_type	Male	high		CGGA_337	Primary	4.06953
CGGA_457	2.59455	Anaplastic Astrocytoma	Recurrent		NA	2.5	1	Mutant	Male	low		CGGA_342	Primary	7.57304
CGGA_458	3.849	Astrocytoma	Recurrent		NA	13.8	1	Mutant	Male	low		CGGA_358	Recurrent	5.8525
CGGA_474	3.58736	Anaplastic Oligodendrolgioma	Primary	Proneural	NA	66.7	0	Wild_type	Male	low		CGGA_362	Recurrent	6.96081
CGGA_479	4.07468	Oligodendroglioma	Primary		NA	135.4	0	Mutant	Female	low		CGGA_369	Recurrent	3.74846
CGGA_482	4.12681	Oligodendroglioma	Primary		NA	82.6	1	Mutant	Male	low		CGGA_374	Secondary	3.72028
CGGA_483	5.848	GBM	Primary	Mesenchymal	NA	9.1	1	Wild_type	Female	high		CGGA_400	Recurrent	4.95466
CGGA_485	3.60644	Oligodendroglioma	Primary		NA	80.1	0	Mutant	Male	low		CGGA_406	Recurrent	2.88947
CGGA_487	5.67214	GBM	Recurrent	Classical	NA	5.1	1	Wild_type	Male	high		CGGA_413	Primary	6.14262
CGGA_488	3.46728	Anaplastic Astrocytoma	Primary	Classical	NA	14.3	1	Wild_type	Male	low		CGGA_42	Primary	4.35262
CGGA_490	3.68482	Anaplastic Oligodendrolgioma	Primary		NA	125.1	0	Mutant	Female	low		CGGA_420	Recurrent	2.77189
CGGA_491	4.12598	GBM	Primary		NA	35.3	1	Mutant	Female	low		CGGA_426	Primary	7.47614
CGGA_492	6.75195	Anaplastic Astrocytoma	Recurrent	Proneural	NA	21.4	0	Wild_type	Male	high		CGGA_431	Recurrent	4.96116
CGGA_493	3.77926	Astrocytoma	Primary		NA	78.3	1	Mutant	Female	low		CGGA_446	Primary	2.61589
CGGA_494	3.19377	GBM	Primary	Classical	NA	135.1	0	Wild_type	Female	low		CGGA_448	Primary	8.89785
CGGA_495	4.35685			Mesenchymal	NA	9.7	1	Wild_type	Male	high		CGGA_457	Recurrent	2.59455
CGGA_499	6.33628	GBM	Primary	Mesenchymal	NA	4	1	Wild_type	Male	high		CGGA_458	Recurrent	3.849
CGGA_501	4.10852	Oligodendroglioma	Primary		NA	134.8	0	Mutant	Male	low		CGGA_474	Primary	3.58736
CGGA_502	3.89336	Astrocytoma	Primary		NA	134.4	0	Mutant	Male	low		CGGA_479	Primary	4.07468
CGGA_503	3.42358	Astrocytoma	Primary		NA	134.3	0	Mutant	Male	low		CGGA_482	Primary	4.12681
CGGA_507	3.05137	Anaplastic Astrocytoma	Recurrent		NA	9.9	1	Mutant	Female	low		CGGA_483	Primary	5.848
CGGA_509	5.20789	GBM	Primary	Mesenchymal	NA	20.5	1	Wild_type	Male	high		CGGA_485	Primary	3.60644
CGGA_510	4.1334	Anaplastic Oligodendrolgioma	Primary		NA	134	0	Mutant	Male	low		CGGA_487	Recurrent	5.67214
CGGA_518	2.38405	GBM	Secondary		NA	7	1	Mutant	Male	low		CGGA_488	Primary	3.46728
CGGA_521	4.84499	Anaplastic Astrocytoma	Primary	Classical	NA	16.9	1	Wild_type	Male	high		CGGA_490	Primary	3.68482
CGGA_525	6.94334	GBM	Primary	Mesenchymal	NA	4.5	1	Wild_type	Male	high		CGGA_491	Primary	4.12598
CGGA_530	6.14873	GBM	Recurrent	Classical	NA	16.6	1	Wild_type	Female	high		CGGA_492	Recurrent	6.75195
CGGA_541	2.18269	Astrocytoma	Primary	Classical	NA	133.1	0	Wild_type	Female	low		CGGA_493	Primary	3.77926
CGGA_543	3.29866	Oligodendroglioma	Primary		NA	132.9	0	Mutant	Male	low		CGGA_494	Primary	3.19377
CGGA_545	5.26903	GBM	Recurrent		NA	18.2	1	Mutant	Female	high		CGGA_499	Primary	6.33628
CGGA_551	2.38957	Oligodendroglioma	Primary		NA	132.6	0	Mutant	Male	low		CGGA_501	Primary	4.10852
CGGA_554	3.34625	Anaplastic Oligoastrocytoma	Recurrent		NA	4.4	1		Female	low		CGGA_502	Primary	3.89336
CGGA_560	2.47249	Anaplastic Astrocytoma	Primary		NA	132.3	0	Mutant	Male	low		CGGA_503	Primary	3.42358
CGGA_564	4.71589	Anaplastic Astrocytoma	Primary	Classical	NA	22.3	1	Wild_type	Male	high		CGGA_507	Recurrent	3.05137
CGGA_565	3.67582	Anaplastic Astrocytoma	Primary	Classical	NA	118.5	0	Wild_type	Male	low		CGGA_509	Primary	5.20789
CGGA_568	4.34554	GBM	Recurrent	Proneural	NA	9.4	1	Wild_type	Male	high		CGGA_510	Primary	4.1334
CGGA_578	2.75061	Anaplastic Astrocytoma	Primary	Classical	NA	11.9	1	Wild_type	Female	low		CGGA_518	Secondary	2.38405
CGGA_580	4.12267	Astrocytoma	Primary		NA	45.8	1	Mutant	Male	low		CGGA_521	Primary	4.84499
CGGA_583	0.739848	Astrocytoma	Primary		NA	102.1	1	Mutant	Female	low		CGGA_525	Primary	6.94334
CGGA_591	4.42962	Anaplastic Astrocytoma	Primary		NA	54.4	1	Mutant	Female	high		CGGA_530	Recurrent	6.14873
CGGA_598	3.36317	Anaplastic Oligodendrolgioma	Primary		NA	120.9	1	Mutant	Female	low		CGGA_538	Primary	3.28836
CGGA_599	4.04614	Anaplastic Oligodendrolgioma	Primary	Classical	NA	13.7	1	Wild_type	Female	low		CGGA_541	Primary	2.18269
CGGA_601	2.74201	Astrocytoma	Primary		NA	37.2	1	Mutant	Male	low		CGGA_543	Primary	3.29866
CGGA_603	4.81558	Anaplastic Astrocytoma	Recurrent		NA	5.5	0	Mutant	Male	high		CGGA_545	Recurrent	5.26903
CGGA_604	7.55459	GBM	Primary	Classical	NA	12.5	1	Wild_type	Male	high		CGGA_551	Primary	2.38957
CGGA_605	8.45216	Astrocytoma	Recurrent		NA	130.6	0	Mutant	Male	high		CGGA_554	Recurrent	3.34625
CGGA_607	4.08916	Astrocytoma	Primary		NA	45.7	0	Mutant	Male	low		CGGA_560	Primary	2.47249
CGGA_616	6.78764	Anaplastic Astrocytoma	Primary	Classical	NA	31.3	1	Wild_type	Male	high		CGGA_564	Primary	4.71589
CGGA_619	3.83592	Astrocytoma	Recurrent	Mesenchymal	NA	18.1	1	Wild_type	Male	low		CGGA_565	Primary	3.67582
CGGA_621	3.80012	Anaplastic Astrocytoma	Recurrent		NA	44.3	0	Mutant	Male	low		CGGA_568	Recurrent	4.34554
CGGA_624	8.6401	GBM	Recurrent	Classical	NA	4	1	Wild_type	Female	high		CGGA_578	Primary	2.75061
CGGA_625	3.43162	Anaplastic Oligodendrolgioma	Recurrent		NA	81	1	Mutant	Female	low		CGGA_580	Primary	4.12267
CGGA_630	3.50335	Oligodendroglioma	Recurrent		NA	130.6	0	Mutant	Male	low		CGGA_583	Primary	0.739848
CGGA_632	4.43029	Astrocytoma	Primary		NA	18.9	1	Mutant	Female	high		CGGA_591	Primary	4.42962
CGGA_633	2.03562	Oligodendroglioma	Primary	Proneural	NA	59.6	1	Wild_type	Female	low		CGGA_598	Primary	3.36317
CGGA_634	2.45681	Anaplastic Astrocytoma	Primary		NA	86.6	1	Mutant	Female	low		CGGA_599	Primary	4.04614
CGGA_635	3.38405	Oligodendroglioma	Primary		NA	129.3	0	Mutant	Male	low		CGGA_601	Primary	2.74201
CGGA_638	5.46467	Oligodendroglioma	Primary		NA	78.4	0	Mutant	Male	high		CGGA_603	Recurrent	4.81558
CGGA_641	2.78869	Anaplastic Oligodendrolgioma	Primary		NA	112.1	1	Mutant	Female	low		CGGA_604	Primary	7.55459
CGGA_642	3.63691	Astrocytoma	Primary		NA	128.9	0	Mutant	Male	low		CGGA_605	Recurrent	8.45216
CGGA_643	3.42895	Anaplastic Astrocytoma	Primary	Proneural	NA	10.9	1	Wild_type	Male	low		CGGA_607	Primary	4.08916
CGGA_652	3.90593	Anaplastic Astrocytoma	Recurrent		NA	15.6	1	Mutant	Male	low		CGGA_616	Primary	6.78764
CGGA_655	3.58376	Oligodendroglioma	Primary		NA	128.3	0	Mutant	Male	low		CGGA_619	Recurrent	3.83592
CGGA_658	5.75809	GBM	Primary	Classical	NA	12.2	1	Wild_type	Male	high		CGGA_621	Recurrent	3.80012
CGGA_659	2.06695	Oligodendroglioma	Primary	Classical	NA	24	0	Wild_type	Female	low		CGGA_624	Recurrent	8.6401
CGGA_661	7.18676	Anaplastic Astrocytoma	Primary	Mesenchymal	NA		1	Wild_type	Male	high		CGGA_625	Recurrent	3.43162
CGGA_662	3.3505	Oligodendroglioma	Primary		NA	9.3	1	Mutant	Female	low		CGGA_630	Recurrent	3.50335
CGGA_663	2.70929	Astrocytoma	Primary		NA	127.6	0	Mutant	Female	low		CGGA_632	Primary	4.43029
CGGA_666	3.7301	Oligodendroglioma	Primary		NA	82.2	1	Mutant	Female	low		CGGA_633	Primary	2.03562
CGGA_669	2.45418	GBM	Recurrent	Classical	NA	20	1	Wild_type	Female	low		CGGA_634	Primary	2.45681
CGGA_671	2.33056	Oligodendroglioma	Primary		NA	127.7	0	Mutant	Female	low		CGGA_635	Primary	3.38405
CGGA_675	3.20633	Oligodendroglioma	Primary		NA	127.6	0	Mutant	Female	low		CGGA_638	Primary	5.46467
CGGA_676	5.02281	GBM	Primary	Classical	NA	12.4	1	Wild_type	Male	high		CGGA_641	Primary	2.78869
CGGA_678	6.73444	Anaplastic Astrocytoma	Recurrent	Classical	NA	12.7	1	Wild_type	Male	high		CGGA_642	Primary	3.63691
CGGA_679	6.63372	GBM	Primary	Classical	NA	8.6	1	Wild_type	Female	high		CGGA_643	Primary	3.42895
CGGA_680	3.66789	GBM	Primary	Classical	NA	78	1	Wild_type	Male	low		CGGA_652	Recurrent	3.90593
CGGA_681	6.13935			Classical	NA	3.6	1	Wild_type	Male	high		CGGA_655	Primary	3.58376
CGGA_685	3.07553	Astrocytoma	Primary		NA	106.5	1	Mutant	Female	low		CGGA_658	Primary	5.75809
CGGA_689	2.78869	Oligodendroglioma	Primary		NA	127	0	Mutant	Female	low		CGGA_659	Primary	2.06695
CGGA_694	5.72219	Astrocytoma	Recurrent		NA	39.3	1	Mutant	Male	high		CGGA_661	Primary	7.18676
CGGA_698	4.40531	Astrocytoma	Primary		NA	60.9	1	Mutant	Female	high		CGGA_662	Primary	3.3505
CGGA_700	4.08151	GBM	Primary		NA	5.6	0	Mutant	Female	low		CGGA_663	Primary	2.70929
CGGA_703	7.36781	Anaplastic Oligodendrolgioma	Recurrent		NA	44.5	1	Mutant	Female	high		CGGA_666	Primary	3.7301
CGGA_704	4.2817	Astrocytoma	Primary		NA	84.6	1	Mutant	Male	high		CGGA_669	Recurrent	2.45418
CGGA_705	4.81147	Anaplastic Astrocytoma	Primary		NA	49.5	1	Mutant	Male	high		CGGA_671	Primary	2.33056
CGGA_707	2.98003	Oligodendroglioma	Primary		NA	108.5	1	Mutant	Female	low		CGGA_675	Primary	3.20633
CGGA_710	6.60051	GBM	Primary		NA	21.7	1	Mutant	Male	high		CGGA_676	Primary	5.02281
CGGA_715	1.91456	Oligodendroglioma	Primary		NA	112.7	0	Mutant	Male	low		CGGA_678	Recurrent	6.73444
CGGA_719	5.02015	GBM	Secondary		NA	3.3	1	Mutant	Male	high		CGGA_679	Primary	6.63372
CGGA_720	2.63459	Astrocytoma	Recurrent		NA	41.4	1	Mutant	Female	low		CGGA_680	Primary	3.66789
CGGA_721	4.32121	Astrocytoma	Primary		NA	83.9	1	Mutant	Male	high		CGGA_685	Primary	3.07553
CGGA_724	2.88753	Astrocytoma	Recurrent		NA	125.5	0	Mutant	Male	low		CGGA_689	Primary	2.78869
CGGA_725	3.16672	Oligodendroglioma	Primary		NA	125.5	0	Mutant	Male	low		CGGA_694	Recurrent	5.72219
CGGA_727	4.43229	Anaplastic Astrocytoma	Primary	Classical	NA	33.6	1	Wild_type	Male	high		CGGA_698	Primary	4.40531
CGGA_730	4.18587	Oligodendroglioma	Recurrent		NA	69.6	1	Mutant	Female	low		CGGA_700	Primary	4.08151
CGGA_731	8.65882	GBM	Primary	Classical	NA	16.5	1	Wild_type	Male	high		CGGA_703	Recurrent	7.36781
CGGA_738	5.39163	Astrocytoma	Primary		NA	125	0	Mutant	Male	high		CGGA_704	Primary	4.2817
CGGA_747	3.96809	GBM	Primary		NA	31.9	1	Mutant	Male	low		CGGA_705	Primary	4.81147
CGGA_752	3.99095	Oligodendroglioma	Primary		NA	121	0	Mutant	Male	low		CGGA_707	Primary	2.98003
CGGA_757	4.16027	Astrocytoma	Primary		NA	34.4	1	Mutant	Male	low		CGGA_710	Primary	6.60051
CGGA_759	4.83845	GBM	Primary		NA	41.5	1	Mutant	Male	high		CGGA_715	Primary	1.91456
CGGA_760	3.77821	Oligodendroglioma	Primary		NA	124.3	0	Mutant	Female	low		CGGA_719	Secondary	5.02015
CGGA_761	4.2854	GBM	Primary		NA	60.5	1	Mutant	Male	high		CGGA_720	Recurrent	2.63459
CGGA_762	2.51096	Oligodendroglioma	Primary		NA	124.1	0	Mutant	Female	low		CGGA_721	Primary	4.32121
CGGA_763	2.52105	Anaplastic Astrocytoma	Recurrent	Classical	NA	10.5	0	Wild_type	Male	low		CGGA_724	Recurrent	2.88753
CGGA_766	4.20555	Oligodendroglioma	Primary		NA	124	0	Mutant	Male	high		CGGA_725	Primary	3.16672
CGGA_773	3.55582	GBM	Secondary		NA	14.6	1	Mutant	Female	low		CGGA_727	Primary	4.43229
CGGA_777	5.44725	GBM	Recurrent	Classical	NA	4.8	1	Wild_type	Male	high		CGGA_730	Recurrent	4.18587
CGGA_780	3.34056	Anaplastic Oligodendrolgioma	Recurrent	Proneural	NA	30.3	1	Wild_type	Female	low		CGGA_731	Primary	8.65882
CGGA_782	5.61824	GBM	Primary	Classical	NA	9.5	1	Wild_type	Male	high		CGGA_732	Primary	4.61294
CGGA_785	3.40463	Oligodendroglioma	Primary		NA	115.6	1	Mutant	Male	low		CGGA_738	Primary	5.39163
CGGA_789	8.01842	GBM	Primary	Mesenchymal	NA	11.3	1	Wild_type	Male	high		CGGA_747	Primary	3.96809
CGGA_791	4.06953	Anaplastic Astrocytoma	Primary	Classical	NA	8.3	1	Wild_type	Male	low		CGGA_752	Primary	3.99095
CGGA_796	4.34483	Astrocytoma	Primary	Classical	NA	18.4	0	Wild_type	Male	high		CGGA_757	Primary	4.16027
CGGA_799	2.9279	Anaplastic Oligodendrolgioma	Recurrent		NA	61.4	1	Mutant	Male	low		CGGA_759	Primary	4.83845
CGGA_802	8.41422	GBM	Primary	Classical	NA	22.4	1	Wild_type	Male	high		CGGA_760	Primary	3.77821
CGGA_804	5.38853	GBM	Primary	Proneural	NA	20.2	0	Wild_type	Female	high		CGGA_761	Primary	4.2854
CGGA_807	1.69153	Astrocytoma	Primary	Proneural	NA	122	0	Wild_type	Male	low		CGGA_762	Primary	2.51096
CGGA_808	5.32697	GBM	Primary	Classical	NA	38.4	0	Wild_type	Male	high		CGGA_763	Recurrent	2.52105
CGGA_809	4.42291	Astrocytoma	Primary		NA	41.2	1	Mutant	Male	high		CGGA_766	Primary	4.20555
CGGA_810	9.19313	Anaplastic Oligodendrolgioma	Recurrent	Mesenchymal	NA	18.1	1	Wild_type	Male	high		CGGA_773	Secondary	3.55582
CGGA_812	5.27761	Oligodendroglioma	Primary		NA	121.8	0	Mutant	Male	high		CGGA_777	Recurrent	5.44725
CGGA_815	4.77294	Astrocytoma	Primary		NA	73	1	Mutant	Female	high		CGGA_780	Recurrent	3.34056
CGGA_818	4.48478	Astrocytoma	Primary		NA	121.5	0	Mutant	Male	high		CGGA_782	Primary	5.61824
CGGA_822	3.78346	GBM	Secondary		NA	73.5	1	Mutant	Male	low		CGGA_785	Primary	3.40463
CGGA_825	4.32984	Anaplastic Astrocytoma	Recurrent		NA	27.5	1	Mutant	Male	high		CGGA_789	Primary	8.01842
CGGA_831	5.67779	GBM	Primary	Mesenchymal	NA	18	1	Wild_type	Female	high		CGGA_791	Primary	4.06953
CGGA_834	6.26416	Astrocytoma	Primary	Classical	NA	121.1	0	Wild_type	Male	high		CGGA_796	Primary	4.34483
CGGA_835	3.78136	Oligodendroglioma	Primary		NA	17	0	Mutant	Male	low		CGGA_799	Recurrent	2.9279
CGGA_837	8.59294	GBM	Primary	Classical	NA	14.2	1	Wild_type	Male	high		CGGA_802	Primary	8.41422
CGGA_838	2.61117	Oligodendroglioma	Primary		NA	121	0	Mutant	Female	low		CGGA_804	Primary	5.38853
CGGA_842	6.13504	GBM	Primary	Proneural	NA	6.7	1	Wild_type	Female	high		CGGA_807	Primary	1.69153
CGGA_843	2.7845	Oligodendroglioma	Primary		NA	120.8	0	Mutant	Male	low		CGGA_808	Primary	5.32697
CGGA_846	4.73498	Astrocytoma	Recurrent	Proneural	NA	98.3	0	Wild_type	Female	high		CGGA_809	Primary	4.42291
CGGA_848	6.30597	GBM	Primary	Classical	NA	7.9	0	Wild_type	Female	high		CGGA_810	Recurrent	9.19313
CGGA_850	4.13011	GBM	Primary	Classical	NA	18.5	0	Wild_type	Female	low		CGGA_812	Primary	5.27761
CGGA_852	4.46532	Anaplastic Astrocytoma	Primary	Classical	NA	5.6	1	Wild_type	Male	high		CGGA_815	Primary	4.77294
CGGA_856	3.13422	Oligodendroglioma	Primary		NA	42.6	0	Mutant	Male	low		CGGA_818	Primary	4.48478
CGGA_858	2.29866	Oligodendroglioma	Primary		NA	120.1	0	Mutant	Male	low		CGGA_822	Secondary	3.78346
CGGA_859	8.59913	GBM	Primary	Mesenchymal	NA	12.7	1	Wild_type	Male	high		CGGA_825	Recurrent	4.32984
CGGA_861	5.44758	Anaplastic Astrocytoma	Primary	Classical	NA	29.4	1	Wild_type	Male	high		CGGA_831	Primary	5.67779
CGGA_862	2.52356	Astrocytoma	Recurrent		NA	34.4	0	Mutant	Male	low		CGGA_834	Primary	6.26416
CGGA_863	3.19377	Astrocytoma	Primary	Proneural	NA	68.2	1	Wild_type	Female	low		CGGA_835	Primary	3.78136
CGGA_864	3.24793	Oligodendroglioma	Primary		NA	119.9	0	Mutant	Male	low		CGGA_837	Primary	8.59294
CGGA_867	6.41193	Anaplastic Astrocytoma	Recurrent		NA	12.1	1	Mutant	Female	high		CGGA_838	Primary	2.61117
CGGA_869	6.89263	GBM	Recurrent	Mesenchymal	NA	17.7	0	Wild_type	Female	high		CGGA_842	Primary	6.13504
CGGA_871	3.94767	Oligodendroglioma	Primary		NA	119.5	0	Mutant	Male	low		CGGA_843	Primary	2.7845
CGGA_876	7.42047	GBM	Primary	Mesenchymal	NA	5.2	1	Wild_type	Female	high		CGGA_846	Recurrent	4.73498
CGGA_878	3.99548	GBM	Primary	Classical	NA	28.4	1	Wild_type	Male	low		CGGA_848	Primary	6.30597
CGGA_881	2.57773	Anaplastic Astrocytoma	Recurrent	Proneural	NA	8.3	1	Wild_type	Female	low		CGGA_850	Primary	4.13011
CGGA_882	2.76977	Anaplastic Astrocytoma	Recurrent		NA	33.1	0	Mutant	Male	low		CGGA_852	Primary	4.46532
CGGA_883	3.60881	Astrocytoma	Recurrent		NA	33.4	0	Mutant	Female	low		CGGA_856	Primary	3.13422
CGGA_884	2.82171	Astrocytoma	Primary		NA	37.2	1	Mutant	Female	low		CGGA_858	Primary	2.29866
CGGA_887	2.53107	Anaplastic Oligodendrolgioma	Recurrent	Proneural	NA	33.2	0	Wild_type	Male	low		CGGA_859	Primary	8.59913
CGGA_888	5.36317	Anaplastic Oligodendrolgioma	Recurrent		NA	22	1	Mutant	Male	high		CGGA_861	Primary	5.44758
CGGA_889	1.8679	Astrocytoma	Primary		NA	118.8	0	Mutant	Male	low		CGGA_862	Recurrent	2.52356
CGGA_890	2.88166	Anaplastic Astrocytoma	Primary		NA	98	1	Mutant	Male	low		CGGA_863	Primary	3.19377
CGGA_892	2.87774	Oligodendroglioma	Primary		NA	14.7	0	Mutant	Male	low		CGGA_864	Primary	3.24793
CGGA_893	2.75489	Astrocytoma	Primary		NA	103.9	1	Mutant	Female	low		CGGA_867	Recurrent	6.41193
CGGA_898	3.55582	Astrocytoma	Primary		NA	54.7	1	Mutant	Male	low		CGGA_869	Recurrent	6.89263
CGGA_899	4.38405	GBM	Recurrent		NA	7.6	1	Mutant	Male	high		CGGA_871	Primary	3.94767
CGGA_901	5.50557	Anaplastic Astrocytoma	Primary		NA	30.5	1	Mutant	Male	high		CGGA_876	Primary	7.42047
CGGA_902	7.53667	GBM	Primary	Proneural	NA	6.3	1	Wild_type	Male	high		CGGA_878	Primary	3.99548
CGGA_903	4.88411	Anaplastic Astrocytoma	Primary		NA	47.8	1	Mutant	Female	high		CGGA_881	Recurrent	2.57773
CGGA_904	3.64501	Astrocytoma	Primary		NA	25.4	1	Mutant	Male	low		CGGA_882	Recurrent	2.76977
CGGA_905	3.95606	Astrocytoma	Primary		NA	104.4	1	Mutant	Male	low		CGGA_883	Recurrent	3.60881
CGGA_908	3.79701	Astrocytoma	Primary		NA	80.1	1	Mutant	Male	low		CGGA_884	Primary	2.82171
CGGA_909	4.8339	Astrocytoma	Primary		NA	117.8	0	Mutant	Female	high		CGGA_887	Recurrent	2.53107
CGGA_D02	5.14364	GBM	Recurrent	Classical	NA		1	Wild_type	Male	high		CGGA_888	Recurrent	5.36317
CGGA_D03	4.20789	GBM	Primary	Proneural	NA	13.9	1	Wild_type	Male	high		CGGA_889	Primary	1.8679
CGGA_D04	4.16912	Astrocytoma	Primary		NA	110.4	0	Mutant	Male	low		CGGA_890	Primary	2.88166
CGGA_D06	2.848	Anaplastic Astrocytoma	Recurrent	Classical	NA		1	Wild_type	Female	low		CGGA_892	Primary	2.87774
CGGA_D07	3.27053	Oligodendroglioma	Primary		NA	110.2	0	Mutant	Male	low		CGGA_893	Primary	2.75489
CGGA_D09	4.14323	GBM	Primary	Classical	NA	7.7	1	Wild_type	Male	low		CGGA_898	Primary	3.55582
CGGA_D11	5.51948	Anaplastic Astrocytoma	Primary	Classical	NA	27.2	1	Wild_type	Female	high		CGGA_899	Recurrent	4.38405
CGGA_D15	1.85599	Oligodendroglioma	Primary		NA	109.5	0	Mutant	Female	low		CGGA_901	Primary	5.50557
CGGA_D16	6.34003	Anaplastic Astrocytoma	Primary	Proneural	NA	8.6	1	Wild_type	Female	high		CGGA_902	Primary	7.53667
CGGA_D19	3.24184	Oligodendroglioma	Recurrent		NA	9.8	1	Mutant	Female	low		CGGA_903	Primary	4.88411
CGGA_D20	3.57046	Astrocytoma	Primary		NA	77.8	1	Mutant	Female	low		CGGA_904	Primary	3.64501
CGGA_D21	4.83794	Anaplastic Astrocytoma	Primary		NA	39.7	1	Mutant	Female	high		CGGA_905	Primary	3.95606
CGGA_D24	4.68482	Anaplastic Astrocytoma	Primary		NA	27.5	1	Mutant	Female	high		CGGA_908	Primary	3.79701
CGGA_D26	6.18388	GBM	Recurrent	Mesenchymal	NA	8.6	1	Wild_type	Male	high		CGGA_909	Primary	4.8339
CGGA_D27	3.0268	Oligodendroglioma	Recurrent		NA	108.9	0	Mutant	Male	low		CGGA_D02	Recurrent	5.14364
CGGA_D28	3.8953	Anaplastic Astrocytoma	Primary		NA	28.3	1	Mutant	Male	low		CGGA_D03	Primary	4.20789
CGGA_D29	3.12763	Oligodendroglioma	Primary		NA	108.9	0	Mutant	Male	low		CGGA_D04	Primary	4.16912
CGGA_D30	5.55612	GBM	Primary	Classical	NA	7.1	1	Wild_type	Male	high		CGGA_D06	Recurrent	2.848
CGGA_D32	5.84925	GBM	Recurrent	Classical	NA	11.8	1	Wild_type	Male	high		CGGA_D07	Primary	3.27053
CGGA_D33	7.70466	Anaplastic Astrocytoma	Recurrent		NA	3.8	1	Mutant	Male	high		CGGA_D09	Primary	4.14323
CGGA_D34	5.30305	GBM	Secondary		NA	4.8	1	Mutant	Male	high		CGGA_D11	Primary	5.51948
CGGA_D35	6.83996	GBM	Primary	Proneural	NA	21.7	1	Wild_type	Female	high		CGGA_D14	Recurrent	4.66789
CGGA_D36	6.69125	GBM	Recurrent	Proneural	NA	1.1	1	Wild_type	Male	high		CGGA_D15	Primary	1.85599
CGGA_D37	7.19869	GBM	Primary	Mesenchymal	NA	31.7	1	Wild_type	Male	high		CGGA_D16	Primary	6.34003
CGGA_D38	7.44493	GBM	Recurrent		NA	22.7	1	Mutant	Female	high		CGGA_D18	Primary	5.14364
CGGA_D40	3.78031	Astrocytoma	Recurrent		NA	105.8	0	Mutant	Male	low		CGGA_D19	Recurrent	3.24184
CGGA_D44	2.21101	Anaplastic Astrocytoma	Primary	Classical	NA	10.3	1	Wild_type	Female	low		CGGA_D20	Primary	3.57046
CGGA_D45	6.0555	Anaplastic Astrocytoma	Recurrent		NA	28.1	0	Mutant	Male	high		CGGA_D21	Primary	4.83794
CGGA_D46	3.88655	Anaplastic Astrocytoma	Recurrent		NA	9.9	1	Mutant	Female	low		CGGA_D24	Primary	4.68482
CGGA_D47	6.2267	Oligodendroglioma	Primary		NA	34.5	1	Mutant	Male	high		CGGA_D26	Recurrent	6.18388
CGGA_D48	4.90929	Anaplastic Astrocytoma	Recurrent		NA	7.3	1	Mutant	Female	high		CGGA_D27	Recurrent	3.0268
CGGA_D50	6.42861	Oligodendroglioma	Recurrent		NA	25.7	1	Mutant	Male	high		CGGA_D28	Primary	3.8953
CGGA_D51	7.65707	GBM	Recurrent	Mesenchymal	NA	4.4	1	Wild_type	Female	high		CGGA_D29	Primary	3.12763
CGGA_D52	2.50843	Anaplastic Oligodendrolgioma	Primary		NA	104.9	0	Mutant	Male	low		CGGA_D30	Primary	5.55612
CGGA_D56	5.22188	Anaplastic Astrocytoma	Recurrent		NA	2.1	1	Mutant	Male	high		CGGA_D32	Recurrent	5.84925
CGGA_D57	5.32012	GBM	Primary	Classical	NA	25.2	1	Wild_type	Male	high		CGGA_D33	Recurrent	7.70466
CGGA_D58	4.337	Anaplastic Astrocytoma	Recurrent	Classical	NA	6	1	Wild_type	Male	high		CGGA_D34	Secondary	5.30305
CGGA_D59	4.09001	GBM	Secondary		NA	91.3	0	Mutant	Female	low		CGGA_D35	Primary	6.83996
CGGA_J023	3.62994	Anaplastic Oligodendrolgioma	Primary		NA	33.8	1	Mutant	Male	low		CGGA_D36	Recurrent	6.69125
CGGA_J024	5.4822	Astrocytoma	Recurrent		NA	92.1	0	Mutant	Female	high		CGGA_D37	Primary	7.19869
CGGA_J030	3.39506	Oligodendroglioma	Primary		NA	91.2	0	Mutant	Male	low		CGGA_D38	Recurrent	7.44493
CGGA_J042	6.88387	Astrocytoma	Recurrent		NA	46.3	1	Mutant	Male	high		CGGA_D39	Recurrent	4.63343
CGGA_J130	3.71149	Astrocytoma	Recurrent	Classical	NA	92.3	0	Wild_type	Male	low		CGGA_D40	Recurrent	3.78031
CGGA_J50	3.75061	Oligoastrocytoma	Recurrent		NA	55.7	1	Mutant	Male	low		CGGA_D44	Primary	2.21101
CGGA_J73	2.82985	Anaplastic Oligodendrolgioma	Primary		NA	37.3	1	Mutant	Female	low		CGGA_D45	Recurrent	6.0555
CGGA_P100	5.21762	GBM	Primary	Mesenchymal	NA	8.8	1	Wild_type	Male	high		CGGA_D46	Recurrent	3.88655
CGGA_P102	6.07703	GBM	Primary		NA	41.7	1	Mutant	Male	high		CGGA_D47	Primary	6.2267
CGGA_P103	2.45681	Oligodendroglioma	Primary		NA	42.2	0	Mutant	Male	low		CGGA_D48	Recurrent	4.90929
CGGA_P104	1.08406	Anaplastic Oligoastrocytoma	Recurrent		NA	5.5	1	Mutant	Female	low		CGGA_D49	Recurrent	4.77189
CGGA_P106	4.96255	GBM	Recurrent	Mesenchymal	NA	2.3	1	Wild_type	Male	high		CGGA_D50	Recurrent	6.42861
CGGA_P108	3.21257	Anaplastic Astrocytoma	Primary	Proneural	NA	42	0	Wild_type	Female	low		CGGA_D51	Recurrent	7.65707
CGGA_P109	4.848	GBM	Recurrent		NA	13.4	1	Mutant	Male	high		CGGA_D52	Primary	2.50843
CGGA_P11	4.76235	Astrocytoma	Primary		NA	14.2	0	Mutant	Female	high		CGGA_D53	Recurrent	4.80993
CGGA_P110	5.80116	Anaplastic Oligodendrolgioma	Primary	Mesenchymal	NA	26.3	1	Wild_type	Female	high		CGGA_D56	Recurrent	5.22188
CGGA_P111	3.25852	Oligodendroglioma	Primary		NA	41.8	0	Mutant	Female	low		CGGA_D57	Primary	5.32012
CGGA_P112	3.61471	GBM	Primary	Classical	NA	27.4	1	Wild_type	Male	low		CGGA_D58	Recurrent	4.337
CGGA_P113	2.13422	Astrocytoma	Primary	Classical	NA	44.1	0	Wild_type	Male	low		CGGA_D59	Secondary	4.09001
CGGA_P114	2.87184	Oligodendroglioma	Primary		NA		1	Mutant	Male	low		CGGA_J023	Primary	3.62994
CGGA_P115	1.19535	Astrocytoma	Primary	Proneural	NA	41.5	0	Wild_type	Male	low		CGGA_J024	Recurrent	5.4822
CGGA_P116	1.35614	GBM	Primary	Classical	NA	10	1	Wild_type	Male	low		CGGA_J030	Primary	3.39506
CGGA_P121	2.32769	Astrocytoma	Primary	Proneural	NA	40.9	0	Wild_type	Male	low		CGGA_J042	Recurrent	6.88387
CGGA_P122	4.21645	Oligodendroglioma	Recurrent		NA	41.9	0	Mutant	Male	high		CGGA_J100	Recurrent	4.66107
CGGA_P128	2.57531	Astrocytoma	Primary		NA	40.2	0	Mutant	Male	low		CGGA_J130	Recurrent	3.71149
CGGA_P13	2.36457	Oligodendroglioma	Primary		NA	51.6	0	Mutant	Female	low		CGGA_J50	Recurrent	3.75061
CGGA_P131	3.35614	Anaplastic Oligodendrolgioma	Primary		NA	40.5	0	Mutant	Female	low		CGGA_J73	Primary	2.82985
CGGA_P132	3.80426	Oligodendroglioma	Primary		NA	40.8	0	Mutant	Male	low		CGGA_P100	Primary	5.21762
CGGA_P136	0.422233	GBM	Primary	Proneural	NA	27.7	1	Wild_type	Female	low		CGGA_P102	Primary	6.07703
CGGA_P137	3.95513	Astrocytoma	Primary		NA	38.3	0	Mutant	Male	low		CGGA_P103	Primary	2.45681
CGGA_P142	3.95791	Anaplastic Oligodendrolgioma	Primary		NA	39.3	0	Mutant	Male	low		CGGA_P104	Recurrent	1.08406
CGGA_P143	8.26828	GBM	Primary	Mesenchymal	NA	8.6	1	Wild_type	Female	high		CGGA_P106	Recurrent	4.96255
CGGA_P144	3.51475	Anaplastic Astrocytoma	Primary		NA	39.3	0	Mutant	Male	low		CGGA_P107	Primary	4.26604
CGGA_P145	3.74953	Astrocytoma	Primary		NA	10.1	1	Mutant	Male	low		CGGA_P108	Primary	3.21257
CGGA_P146	3.7666	Astrocytoma	Recurrent		NA	11.3	0	Mutant	Male	low		CGGA_P109	Recurrent	4.848
CGGA_P147	5.83567	Astrocytoma	Primary		NA	28.4	1	Mutant	Male	high		CGGA_P11	Primary	4.76235
CGGA_P15	3.95327	GBM	Primary		NA	23.8	1		Male	low		CGGA_P110	Primary	5.80116
CGGA_P150	4.67694	Astrocytoma	Primary		NA	11.5	0	Mutant	Male	high		CGGA_P111	Primary	3.25852
CGGA_P151	3.40735	Astrocytoma	Primary		NA	40.1	0	Mutant	Female	low		CGGA_P112	Primary	3.61471
CGGA_P153	0.823749	Astrocytoma	Primary		NA	36.9	0	Mutant	Male	low		CGGA_P113	Primary	2.13422
CGGA_P155	3.52732	Astrocytoma	Primary	Classical	NA	36.9	0	Wild_type	Male	low		CGGA_P114	Primary	2.87184
CGGA_P156	3	Oligodendroglioma	Primary		NA	37	0	Mutant	Male	low		CGGA_P115	Primary	1.19535
CGGA_P157	3.46205	Anaplastic Astrocytoma	Primary	Classical	NA	15.5	1	Wild_type	Female	low		CGGA_P116	Primary	1.35614
CGGA_P158	0.367371	Oligoastrocytoma	Primary		NA	37.7	0	Mutant	Male	low		CGGA_P121	Primary	2.32769
CGGA_P159	3.19061	Anaplastic Astrocytoma	Primary	Classical	NA	6.9	1	Wild_type	Male	low		CGGA_P122	Recurrent	4.21645
CGGA_P16	3.89433	GBM	Primary		NA	14.7	0	Mutant	Male	low		CGGA_P128	Primary	2.57531
CGGA_P160	7.11967	GBM	Primary	Mesenchymal	NA	7.2	1	Wild_type	Female	high		CGGA_P13	Primary	2.36457
CGGA_P163	4.85499	Anaplastic Oligodendrolgioma	Recurrent		NA	28.1	1	Mutant	Female	high		CGGA_P131	Primary	3.35614
CGGA_P164	3.08746	GBM	Primary	Proneural	NA	39.1	0	Wild_type	Male	low		CGGA_P132	Primary	3.80426
CGGA_P165	0.85599	Anaplastic Oligoastrocytoma	Primary		NA	19.7	1	Mutant	Female	low		CGGA_P136	Primary	0.422233
CGGA_P17	4.21723	Anaplastic Oligodendrolgioma	Primary		NA	51.3	0	Mutant	Male	high		CGGA_P137	Primary	3.95513
CGGA_P172	0.286881	Anaplastic Astrocytoma	Primary		NA	36.4	0	Mutant	Male	low		CGGA_P142	Primary	3.95791
CGGA_P173	4.54597	Astrocytoma	Primary		NA	35.7	0	Mutant	Male	high		CGGA_P143	Primary	8.26828
CGGA_P174	3.9644	Oligodendroglioma	Primary		NA	36.8	0	Mutant	Male	low		CGGA_P144	Primary	3.51475
CGGA_P175	3.42358	GBM	Recurrent	Mesenchymal	NA	6	1	Wild_type	Male	low		CGGA_P145	Primary	3.74953
CGGA_P176	2.31325	Oligodendroglioma	Primary		NA	26.4	0	Mutant	Female	low		CGGA_P146	Recurrent	3.7666
CGGA_P177	4.33199	Astrocytoma	Primary	Classical	NA	35.5	0	Wild_type	Male	high		CGGA_P147	Primary	5.83567
CGGA_P178	0.722466	GBM	Primary	Classical	NA	35.5	0	Wild_type	Female	low		CGGA_P15	Primary	3.95327
CGGA_P179	2.67582	Astrocytoma	Primary		NA	35.9	0	Mutant	Female	low		CGGA_P150	Primary	4.67694
CGGA_P18	4.26754	Anaplastic Astrocytoma	Primary		NA	12.7	1	Mutant	Male	high		CGGA_P151	Primary	3.40735
CGGA_P180	4.53169	GBM	Primary		NA	8.5	1	Mutant	Male	high		CGGA_P153	Primary	0.823749
CGGA_P181	5.15137	Anaplastic Astrocytoma	Primary	Classical	NA	7.8	1	Wild_type	Female	high		CGGA_P154	Primary	3.75489
CGGA_P182	7.52771	GBM	Recurrent	Mesenchymal	NA	37.8	0	Wild_type	Female	high		CGGA_P155	Primary	3.52732
CGGA_P183	2.94111	Anaplastic Oligodendrolgioma	Primary		NA	37.8	0	Mutant	Male	low		CGGA_P156	Primary	3
CGGA_P185	3.76765	Anaplastic Astrocytoma	Recurrent		NA	16.5	1	Mutant	Female	low		CGGA_P157	Primary	3.46205
CGGA_P19	3.9782	Astrocytoma	Primary		NA	51.1	0	Mutant	Male	low		CGGA_P158	Primary	0.367371
CGGA_P199	5.87725	GBM	Recurrent	Mesenchymal	NA	6.7	1	Wild_type	Male	high		CGGA_P159	Primary	3.19061
CGGA_P20	3.76553	Astrocytoma	Primary		NA	51.1	0	Mutant	Female	low		CGGA_P16	Primary	3.89433
CGGA_P205	2.15704	GBM	Primary	Proneural	NA	19.2	1	Wild_type	Male	low		CGGA_P160	Primary	7.11967
CGGA_P21	4.73769	Astrocytoma	Primary		NA	51.1	0	Mutant	Male	high		CGGA_P163	Recurrent	4.85499
CGGA_P22	4.43229	GBM	Primary	Classical	NA	13.3	1	Wild_type	Male	high		CGGA_P164	Primary	3.08746
CGGA_P23	1.03562	Anaplastic Astrocytoma	Primary	Mesenchymal	NA	12.9	1	Wild_type	Female	low		CGGA_P165	Primary	0.85599
CGGA_P25	3.48156	GBM	Primary	Proneural	NA	4.8	1	Wild_type	Male	low		CGGA_P17	Primary	4.21723
CGGA_P265	1.0072	Anaplastic Astrocytoma	Primary	Proneural	NA	25.6	1	Wild_type	Male	low		CGGA_P172	Primary	0.286881
CGGA_P266	1.13093	Anaplastic Astrocytoma	Primary	Mesenchymal	NA	8.3	1	Wild_type	Female	low		CGGA_P173	Primary	4.54597
CGGA_P269	3.65191	Anaplastic Oligodendrolgioma	Recurrent	Mesenchymal	NA	16.8	1	Wild_type	Female	low		CGGA_P174	Primary	3.9644
CGGA_P27	3.37851	Astrocytoma	Primary		NA	13.6	0	Mutant	Female	low		CGGA_P175	Recurrent	3.42358
CGGA_P270	4.31615	Astrocytoma	Recurrent		NA	10.6	1	Mutant	Male	high		CGGA_P176	Primary	2.31325
CGGA_P271	1.18269	Astrocytoma	Primary		NA	33.3	0	Mutant	Male	low		CGGA_P177	Primary	4.33199
CGGA_P279	3.36877	Anaplastic Oligodendrolgioma	Recurrent		NA	32	0	Mutant	Female	low		CGGA_P178	Primary	0.722466
CGGA_P28	7.43421	GBM	Primary	Classical	NA	3.5	1	Wild_type	Male	high		CGGA_P179	Primary	2.67582
CGGA_P280	2.96347	GBM	Recurrent	Proneural	NA	32.2	0	Wild_type	Female	low		CGGA_P18	Primary	4.26754
CGGA_P283	6.18408	GBM	Recurrent	Proneural	NA	31.8	0	Wild_type	Male	high		CGGA_P180	Primary	4.53169
CGGA_P286	2.90111	Oligodendroglioma	Recurrent		NA	21.6	0	Mutant	Female	low		CGGA_P181	Primary	5.15137
CGGA_P29	1.65535	Anaplastic Oligoastrocytoma	Recurrent		NA	3.4	1	Mutant	Female	low		CGGA_P182	Recurrent	7.52771
CGGA_P295	5.05961	GBM	Recurrent	Classical	NA	9	1	Wild_type	Male	high		CGGA_P183	Primary	2.94111
CGGA_P298	3.60763	Anaplastic Oligodendrolgioma	Recurrent		NA	20.8	0	Mutant	Female	low		CGGA_P185	Recurrent	3.76765
CGGA_P3	-0.268817	Anaplastic Oligoastrocytoma	Recurrent		NA	57.8	0	Mutant	Male	low		CGGA_P19	Primary	3.9782
CGGA_P30	5.0751	Astrocytoma	Primary	Proneural	NA	13.3	1	Wild_type	Male	high		CGGA_P199	Recurrent	5.87725
CGGA_P306	3.40871	Oligodendroglioma	Recurrent		NA	29.4	0	Mutant	Male	low		CGGA_P20	Primary	3.76553
CGGA_P308	3.36597	Anaplastic Astrocytoma	Recurrent		NA	18.5	1	Mutant	Male	low		CGGA_P205	Primary	2.15704
CGGA_P31	4.02414	Astrocytoma	Primary	Proneural	NA	49.8	0	Wild_type	Male	low		CGGA_P21	Primary	4.73769
CGGA_P310	1.45418	Anaplastic Astrocytoma	Recurrent		NA	7.4	1		Female	low		CGGA_P22	Primary	4.43229
CGGA_P311	5.37086	Astrocytoma	Recurrent		NA	29.1	0	Mutant	Male	high		CGGA_P23	Primary	1.03562
CGGA_P314	4.35473	Anaplastic Oligodendrolgioma	Recurrent		NA	28.8	0	Mutant	Female	high		CGGA_P25	Primary	3.48156
CGGA_P315	3.3505	Astrocytoma	Recurrent		NA	14.8	1	Mutant	Female	low		CGGA_P265	Primary	1.0072
CGGA_P316	1.87184	Astrocytoma	Recurrent		NA	18.6	0		Male	low		CGGA_P266	Primary	1.13093
CGGA_P319	4.66619	Anaplastic Astrocytoma	Recurrent		NA	28.5	0	Mutant	Male	high		CGGA_P269	Recurrent	3.65191
CGGA_P326	4.30012	Anaplastic Astrocytoma	Recurrent		NA	28.1	0	Mutant	Female	high		CGGA_P27	Primary	3.37851
CGGA_P328	6.69404	Anaplastic Astrocytoma	Recurrent		NA	19.1	1	Mutant	Female	high		CGGA_P270	Recurrent	4.31615
CGGA_P335	3.9782	GBM	Recurrent		NA	27.6	0	Mutant	Male	low		CGGA_P271	Primary	1.18269
CGGA_P337	5.83744	Anaplastic Oligodendrolgioma	Recurrent		NA	22.7	1	Mutant	Female	high		CGGA_P279	Recurrent	3.36877
CGGA_P338	4.44162	Oligodendroglioma	Recurrent	Classical	NA	27.6	0	Wild_type	Male	high		CGGA_P28	Primary	7.43421
CGGA_P346	6.51017	Astrocytoma	Recurrent		NA	17.2	0	Mutant	Male	high		CGGA_P280	Recurrent	2.96347
CGGA_P356	3.46858	Astrocytoma	Recurrent		NA	18.7	1	Mutant	Female	low		CGGA_P283	Recurrent	6.18408
CGGA_P358	5.01078	Astrocytoma	Recurrent		NA	26.6	0	Mutant	Male	high		CGGA_P286	Recurrent	2.90111
CGGA_P364	6.51223	Anaplastic Astrocytoma	Recurrent		NA	16.3	1	Mutant	Female	high		CGGA_P29	Recurrent	1.65535
CGGA_P385	4.60051	GBM	Recurrent	Proneural	NA	24.8	0	Wild_type	Male	high		CGGA_P295	Recurrent	5.05961
CGGA_P388	5.62615	Anaplastic Astrocytoma	Recurrent		NA	9.6	1	Mutant	Female	high		CGGA_P298	Recurrent	3.60763
CGGA_P392	4.54226	Astrocytoma	Recurrent		NA	24.4	0	Mutant	Male	high		CGGA_P3	Recurrent	-0.268817
CGGA_P399	3.3147	Oligodendroglioma	Recurrent		NA	24.1	0	Mutant	Female	low		CGGA_P30	Primary	5.0751
CGGA_P401	5.28096	GBM	Recurrent		NA	25.9	1	Mutant	Male	high		CGGA_P306	Recurrent	3.40871
CGGA_P411	4.78293	GBM	Recurrent		NA	14.5	1	Mutant	Female	high		CGGA_P308	Recurrent	3.36597
CGGA_P415	7.18745	GBM	Recurrent	Proneural	NA	6.4	1	Wild_type	Female	high		CGGA_P31	Primary	4.02414
CGGA_P416	3.64962	Anaplastic Oligodendrolgioma	Recurrent		NA	23.3	0	Mutant	Male	low		CGGA_P310	Recurrent	1.45418
CGGA_P421	7.33834	Anaplastic Astrocytoma	Recurrent		NA	10.1	1	Mutant	Male	high		CGGA_P311	Recurrent	5.37086
CGGA_P422	4.29425	Oligodendroglioma	Primary		NA	24	0	Mutant	Female	high		CGGA_P314	Recurrent	4.35473
CGGA_P437	3	Anaplastic Oligodendrolgioma	Primary		NA	21.8	0	Mutant	Female	low		CGGA_P315	Recurrent	3.3505
CGGA_P438	5.05311	Anaplastic Oligodendrolgioma	Recurrent		NA	21.8	0	Mutant	Male	high		CGGA_P316	Recurrent	1.87184
CGGA_P439	5.17313	Astrocytoma	Recurrent		NA	21.7	0	Mutant	Male	high		CGGA_P319	Recurrent	4.66619
CGGA_P446	4.38059	Anaplastic Oligodendrolgioma	Recurrent		NA	21.2	0	Mutant	Female	high		CGGA_P326	Recurrent	4.30012
CGGA_P461	4.66278	Anaplastic Astrocytoma	Recurrent		NA	20.6	0	Mutant	Male	high		CGGA_P328	Recurrent	6.69404
CGGA_P468	2.53107	Anaplastic Oligodendrolgioma	Primary		NA	20.1	0	Mutant	Female	low		CGGA_P335	Recurrent	3.9782
CGGA_P483	5.07425	Anaplastic Astrocytoma	Recurrent	Mesenchymal	NA	9.8	1	Wild_type	Male	high		CGGA_P337	Recurrent	5.83744
CGGA_P492	5.06264	Oligodendroglioma	Recurrent		NA	18.9	0	Mutant	Female	high		CGGA_P338	Recurrent	4.44162
CGGA_P5	5.55643	Anaplastic Astrocytoma	Recurrent		NA	12.4	1	Mutant	Female	high		CGGA_P346	Recurrent	6.51017
CGGA_P500	3.72901	Oligodendroglioma	Recurrent		NA	18.6	0	Mutant	Female	low		CGGA_P356	Recurrent	3.46858
CGGA_P501	4.70708	Astrocytoma	Recurrent		NA	18.5	0	Mutant	Male	high		CGGA_P358	Recurrent	5.01078
CGGA_P505	4.45352	Astrocytoma	Recurrent		NA	18.4	0	Mutant	Male	high		CGGA_P364	Recurrent	6.51223
CGGA_P508	3.43429	Anaplastic Astrocytoma	Recurrent		NA	18.2	0	Mutant	Male	low		CGGA_P385	Recurrent	4.60051
CGGA_P510	6.71149	Anaplastic Oligodendrolgioma	Recurrent		NA	18	0	Mutant	Male	high		CGGA_P388	Recurrent	5.62615
CGGA_P512	4.79233	GBM	Recurrent	Classical	NA	17.6	0	Wild_type	Male	high		CGGA_P392	Recurrent	4.54226
CGGA_P520	3.80941	Anaplastic Oligodendrolgioma	Recurrent		NA	17.1	0	Mutant	Female	low		CGGA_P399	Recurrent	3.3147
CGGA_P568	4.02945	Anaplastic Oligodendrolgioma	Recurrent		NA	7.2	1	Mutant	Female	low		CGGA_P401	Recurrent	5.28096
CGGA_P585	6.10035	GBM	Recurrent	Mesenchymal	NA	14.2	0	Wild_type	Male	high		CGGA_P411	Recurrent	4.78293
CGGA_P594	4.69766	Anaplastic Astrocytoma	Recurrent	Classical	NA	2.8	1	Wild_type	Male	high		CGGA_P415	Recurrent	7.18745
CGGA_P596	3.43563	GBM	Recurrent		NA	13.5	0	Mutant	Female	low		CGGA_P416	Recurrent	3.64962
CGGA_P604	4.0798	Anaplastic Astrocytoma	Recurrent	Mesenchymal	NA	8.6	1	Wild_type	Female	low		CGGA_P421	Recurrent	7.33834
CGGA_P609	4.17233	GBM	Primary	Mesenchymal	NA	12.5	0	Wild_type	Female	low		CGGA_P422	Primary	4.29425
CGGA_P610	5.11103	GBM	Recurrent	Proneural	NA	12.3	0	Wild_type	Male	high		CGGA_P437	Primary	3
CGGA_P619	6.00495	GBM	Recurrent	Proneural	NA	11.6	0	Wild_type	Female	high		CGGA_P438	Recurrent	5.05311
CGGA_P625	5.69711	GBM	Recurrent		NA	5.3	1	Mutant	Female	high		CGGA_P439	Recurrent	5.17313
CGGA_P633	4.39163	Anaplastic Astrocytoma	Recurrent		NA	10.8	0	Mutant	Female	high		CGGA_P446	Recurrent	4.38059
CGGA_P7	7.69912	GBM	Recurrent	Mesenchymal	NA	3.6	1	Wild_type	Male	high		CGGA_P461	Recurrent	4.66278
CGGA_P83	5.23802	Astrocytoma	Primary		NA	43.7	0	Mutant	Female	high		CGGA_P468	Primary	2.53107
CGGA_P84	3.60881	Astrocytoma	Primary		NA	43.6	0	Mutant	Female	low		CGGA_P483	Recurrent	5.07425
CGGA_P86	2.5656	Oligodendroglioma	Primary		NA	43.6	0	Mutant	Female	low		CGGA_P492	Recurrent	5.06264
CGGA_P87	5.32193	GBM	Recurrent		NA	7.9	1	Mutant	Male	high		CGGA_P499	Recurrent	6.96809
CGGA_P89	6.43996	GBM	Recurrent	Classical	NA	9.7	1	Wild_type	Male	high		CGGA_P5	Recurrent	5.55643
CGGA_P93	4.65019	Astrocytoma	Primary		NA	43.1	0	Mutant	Female	high		CGGA_P500	Recurrent	3.72901
CGGA_P98	3.39506	Anaplastic Astrocytoma	Recurrent		NA	10.4	1	Mutant	Male	low		CGGA_P501	Recurrent	4.70708
CGGA_P99	4.75809	GBM	Recurrent		NA	22.3	0	Mutant	Male	high		CGGA_P505	Recurrent	4.45352
												CGGA_P508	Recurrent	3.43429
												CGGA_P510	Recurrent	6.71149
												CGGA_P512	Recurrent	4.79233
												CGGA_P520	Recurrent	3.80941
												CGGA_P568	Recurrent	4.02945
												CGGA_P585	Recurrent	6.10035
												CGGA_P594	Recurrent	4.69766
												CGGA_P596	Recurrent	3.43563
												CGGA_P604	Recurrent	4.0798
												CGGA_P609	Primary	4.17233
												CGGA_P610	Recurrent	5.11103
												CGGA_P615	Recurrent	2.78241
												CGGA_P619	Recurrent	6.00495
												CGGA_P623	Primary	7.24669
												CGGA_P625	Recurrent	5.69711
												CGGA_P633	Recurrent	4.39163
												CGGA_P7	Recurrent	7.69912
												CGGA_P83	Primary	5.23802
												CGGA_P84	Primary	3.60881
												CGGA_P86	Primary	2.5656
												CGGA_P87	Recurrent	5.32193
												CGGA_P89	Recurrent	6.43996
												CGGA_P93	Primary	4.65019
												CGGA_P98	Recurrent	3.39506
												CGGA_P99	Recurrent	4.75809

## Sheet: Primer
	Sequence
Ligation Adapter	/5rApp/AGATCGGAAGAGCACACGTCTGAACTCCAGTCAC/3d- dC/
cDNA primer	GTGACTGGAGTTCAGACGTGTGCTCTTCCGA
PCR primer INPE1	AATGATACGGCGACCACCGAGATCTACACTCTTTCCCTACACGACGCTCTT-CCGATCT
PCR primer INPE2	GTGACTGGAGTTCAGACGTGTGCTCTTCCGATCT
PCR index primer	CAAGCAGAAGACGGCATACGAGATCGTGATGTGACTGGAGTTC
